# Supplementary material for: A Matter of Metals: Copper but Not Cadmium Affects the Microbial Alpha-Diversity of Soils and Sediments — a Meta-analysis
Source: Microb Ecol. 2022 Sep 30;86(2):1071–81. doi: 10.1007/s00248-022-02115-4 (PMC10335967; doi:10.1007/s00248-022-02115-4)
Supplement: Supplementary file 4 — Supplementary file4 (CSV 116 KB) [file 248_2022_2115_MOESM4_ESM.csv]

study	experiment	metal	form	form.added	bio_system	amended	biota	addition_type	study_id	common_id	time_hours_days	soilpH	soilOM	conc_control_mg_kg	addition_mg_L	addition_mg_kg	diversity_metric	control_m	treatment_m	control_se	treatment_se	control_n	treatment_n	control_sd	treatment_sd	id	yi	vi	dyi	dvi
Li et al (2017)	1_1	Cu	CuCl2	salt	baresoil	no	bac	onetime	1	167	0	7.9	1.34	NA	NA	800	Shannon-Wiener	3.27739726	2.955479452	0.075469305	0.080289193	3	3	0.130716671	0.139064962	1	-0.1033887	0.001268256	-0.103284825	0.001268668
Li et al (2017)	1_1	Cu	CuCl2	salt	baresoil	no	bac	onetime	1	167	0	7.9	1.34	NA	NA	3200	Shannon-Wiener	3.27739726	2.489726027	0.075469305	0.05255898	3	3	0.130716671	0.091034824	2	-0.274876914	0.000975899	-0.274919217	0.000976139
Li et al (2017)	1_1	Cu	CuCl2	salt	baresoil	no	bac	onetime	1	168	72	7.9	1.34	NA	NA	3200	Shannon-Wiener	2.75	2.630136986	0.067763825	0.072678843	3	3	0.117370389	0.125883449	4	-0.044564981	0.001370786	-0.044486786	0.001371262
Li et al (2017)	1_1	Cu	CuCl2	salt	baresoil	no	bac	onetime	1	168	72	7.9	1.34	NA	NA	800	Shannon-Wiener	2.75	2.941780822	0.067763825	0.052368721	3	3	0.117370389	0.090705286	3	0.067414208	0.000924099	0.067269059	0.000924333
Li et al (2017)	1_1	Cu	CuCl2	salt	baresoil	no	bac	onetime	1	169	432	7.9	1.34	NA	NA	800	Shannon-Wiener	2.578767123	2.407534247	0.026937468	0.039621385	3	3	0.046657064	0.068626252	5	-0.068708336	0.000379957	-0.068627474	0.00038
Li et al (2017)	1_1	Cu	CuCl2	salt	baresoil	no	bac	onetime	1	169	432	7.9	1.34	NA	NA	3200	Shannon-Wiener	2.578767123	2.712328767	0.026937468	0.034088026	3	3	0.046657064	0.059042194	6	0.050496164	0.000267066	0.050520581	0.000267084
Li et al (2017)	1_1	Cu	CuCl2	salt	baresoil	no	bac	onetime	1	170	720	7.9	1.34	NA	NA	800	Shannon-Wiener	2.52739726	2.393835616	0.008942161	0.059265601	3	3	0.015488278	0.102651032	7	-0.054293082	0.000625456	-0.053992872	0.000625644
Li et al (2017)	1_1	Cu	CuCl2	salt	baresoil	no	bac	onetime	1	170	720	7.9	1.34	NA	NA	3200	Shannon-Wiener	2.52739726	2.684931507	0.008942161	0.011938737	3	3	0.015488278	0.020678499	8	0.060465196	3.23E-05	0.060468823	3.23E-05
Li et al (2017)	1_1	Cu	CuCl2	salt	baresoil	no	bac	onetime	1	171	888	7.9	1.34	NA	NA	800	Shannon-Wiener	2.643835616	2.489726027	0.051052765	0.108051116	3	3	0.088425983	0.187150023	9	-0.060058072	0.002256336	-0.059302785	0.002258179
Li et al (2017)	1_1	Cu	CuCl2	salt	baresoil	no	bac	onetime	1	171	888	7.9	1.34	NA	NA	3200	Shannon-Wiener	2.643835616	2.719178082	0.051052765	0.041111745	3	3	0.088425983	0.071207632	10	0.028098911	0.00060147	0.028026766	0.000601566
Li et al (2017)	1_1	Cu	CuCl2	salt	baresoil	no	bac	onetime	1	172	1728	7.9	1.34	NA	NA	3200	Shannon-Wiener	3.136986301	2.849315068	0.09300482	0.115106545	3	3	0.161089073	0.199370384	12	-0.096183924	0.002510989	-0.095807423	0.002512708
Li et al (2017)	1_1	Cu	CuCl2	salt	baresoil	no	bac	onetime	1	172	1728	7.9	1.34	NA	NA	800	Shannon-Wiener	3.136986301	2.695205479	0.09300482	0.055175038	3	3	0.161089073	0.095565969	11	-0.151788116	0.001298078	-0.152018071	0.001298552
Li et al (2017)	1_2	Cu	CuCl2	salt	baresoil	no	bac	onetime	1	173	720	4.3	1.62	NA	NA	200	Shannon-Wiener	2.153895275	0.477650064	0.133461047	0.051085568	3	3	0.231161314	0.0884828	19	-1.506154857	0.015278072	-1.50235519	0.015350864
Li et al (2017)	1_2	Cu	CuCl2	salt	baresoil	no	bac	onetime	1	173	720	4.3	1.62	NA	NA	800	Shannon-Wiener	2.153895275	2.529054917	0.133461047	0.172094508	3	3	0.231161314	0.298076432	20	0.160567724	0.008469759	0.160963234	0.008487849
Li et al (2017)	1_2	Cu	CuCl2	salt	baresoil	no	bac	onetime	1	174	888	4.3	1.62	NA	NA	200	Shannon-Wiener	2.193805875	0.413793103	0.070561941	0.045977012	3	3	0.122216867	0.079634521	21	-1.668027058	0.013380213	-1.662371485	0.013456956
Li et al (2017)	1_2	Cu	CuCl2	salt	baresoil	no	bac	onetime	1	174	888	4.3	1.62	NA	NA	800	Shannon-Wiener	2.193805875	3.103767561	0.070561941	0.333014048	3	3	0.122216867	0.576797251	22	0.346978838	0.012546426	0.352217517	0.012613223
Li et al (2017)	1_2	Cu	CuCl2	salt	baresoil	no	bac	onetime	1	175	1728	4.3	1.62	NA	NA	800	Shannon-Wiener	1.563218391	3.423052363	0.091954023	0.439016603	3	3	0.159269039	0.760399061	24	0.78378589	0.01990903	0.790280197	0.020050298
Li et al (2017)	1_2	Cu	CuCl2	salt	baresoil	no	bac	onetime	1	175	1728	4.3	1.62	NA	NA	200	Shannon-Wiener	1.563218391	0.302043423	0.091954023	0.03128991	3	3	0.159269039	0.054195714	23	-1.643931255	0.014191941	-1.640295492	0.014255512
Li et al (2017)	1_2	Cu	CuCl2	salt	baresoil	no	bac	onetime	1	176	0	4.3	1.62	NA	NA	800	Shannon-Wiener	2.793103448	1.802681992	0.103448276	0.105363985	3	3	0.17917767	0.182495775	14	-0.437877773	0.004787965	-0.436855533	0.004794741
Li et al (2017)	1_2	Cu	CuCl2	salt	baresoil	no	bac	onetime	1	176	0	4.3	1.62	NA	NA	200	Shannon-Wiener	2.793103448	1.402298851	0.103448276	0.057471264	3	3	0.17917767	0.099543149	13	-0.689040399	0.003051398	-0.688886442	0.00305375
Li et al (2017)	1_2	Cu	CuCl2	salt	baresoil	no	bac	onetime	1	177	72	4.3	1.62	NA	NA	800	Shannon-Wiener	3.311302682	1.866538953	0.320881226	0.202426564	3	3	0.555782587	0.350613094	16	-0.573255783	0.021151997	-0.572070331	0.021265254
Li et al (2017)	1_2	Cu	CuCl2	salt	baresoil	no	bac	onetime	1	177	72	4.3	1.62	NA	NA	200	Shannon-Wiener	3.311302682	1.49137931	0.320881226	0.060344828	3	3	0.555782587	0.104520308	15	-0.797640268	0.011027754	-0.801516937	0.011073186
Li et al (2017)	1_2	Cu	CuCl2	salt	baresoil	no	bac	onetime	1	178	432	4.3	1.62	NA	NA	200	Shannon-Wiener	2.289591315	0.685185185	0.112707536	0.050446999	3	3	0.195215178	0.087376765	17	-1.206439471	0.007843896	-1.204940727	0.007861524
Li et al (2017)	1_2	Cu	CuCl2	salt	baresoil	no	bac	onetime	1	178	432	4.3	1.62	NA	NA	800	Shannon-Wiener	2.289591315	2.217752235	0.112707536	0.046615581	3	3	0.195215178	0.080740555	18	-0.031879161	0.002865015	-0.032869857	0.002868048
Guan et al (2020)	10_1	Cu	CuSO4	salt	soilplant	no	bac	onetime	10	59	192	7.6	0.67	NA	NA	5	Shannon-Wiener	3.55216833	4.390393	0.07249533	0.1997907	4	3	0.14499066	0.346047643	115	0.211860531	0.002487344	0.212687685	0.002489575
Guan et al (2020)	10_1	Cu	CuSO4	salt	soilplant	no	bac	onetime	10	59	192	7.6	0.67	NA	NA	50	Shannon-Wiener	3.55216833	4.279778	0.07249533	0.09975127	4	3	0.14499066	0.172774268	119	0.186342925	0.000959761	0.186406288	0.000959995
Guan et al (2020)	10_1	Cu	CuSO4	salt	soilplant	no	bac	onetime	10	63	192	7.6	0.67	NA	NA	5	ACE	634.090249	953.801761	3.37515247	123.895927	4	3	6.75030494	214.5940404	163	0.408264559	0.016901547	0.416687	0.0170439
Guan et al (2020)	10_1	Cu	CuSO4	salt	soilplant	no	bac	onetime	10	63	192	7.6	0.67	NA	NA	50	ACE	634.090249	830.6904	3.37515247	96.702066	4	3	6.75030494	167.4928915	167	0.270065869	0.013580012	0.276827543	0.013671836
Guan et al (2020)	10_1	Cu	CuSO4	salt	soilplant	no	bac	onetime	10	64	288	7.6	0.67	NA	NA	5	ACE	1040.9293	971.566906	176.951095	98.4496227	4	3	353.90219	170.5197485	164	-0.068959016	0.039165676	-0.078273929	0.039635931
Guan et al (2020)	10_1	Cu	CuSO4	salt	soilplant	no	bac	onetime	10	64	288	7.6	0.67	NA	NA	50	ACE	1040.9293	962.448924	176.951095	32.6876517	4	3	353.90219	56.61667352	168	-0.078388152	0.030051236	-0.092260285	0.030469441
Guan et al (2020)	10_1	Cu	CuSO4	salt	soilplant	no	bac	onetime	10	65	456	7.6	0.67	NA	NA	5	ACE	1448.58097	1480.87972	2.71522387	59.2130154	4	3	5.43044774	102.5599511	165	0.022051881	0.001602316	0.022849525	0.001603594
Guan et al (2020)	10_1	Cu	CuSO4	salt	soilplant	no	bac	onetime	10	65	456	7.6	0.67	NA	NA	50	ACE	1448.58097	1335.64712	2.71522387	48.2278678	4	3	5.43044774	83.53311737	169	-0.081168527	0.001307318	-0.080518382	0.001308168
Guan et al (2020)	10_1	Cu	CuSO4	salt	soilplant	no	bac	onetime	10	66	288	7.6	0.67	NA	NA	50	Shannon-Wiener	4.142493	4.462944	0.41210252	0.10394893	4	3	0.82420504	0.180044828	120	0.074510857	0.010439119	0.069833795	0.010488237
Guan et al (2020)	10_1	Cu	CuSO4	salt	soilplant	no	bac	onetime	10	66	288	7.6	0.67	NA	NA	5	Shannon-Wiener	4.142493	4.174012	0.41210252	0.07218606	4	3	0.82420504	0.125029924	116	0.007579903	0.01019571	0.002781136	0.010244726
Guan et al (2020)	10_1	Cu	CuSO4	salt	soilplant	no	bac	onetime	10	67	792	7.6	0.67	NA	NA	50	ACE	1242.68753	1301.43785	36.9232399	49.6494235	4	3	73.8464798	85.99532407	170	0.046193295	0.002338224	0.04647958	0.002339673
Guan et al (2020)	10_1	Cu	CuSO4	salt	soilplant	no	bac	onetime	10	67	792	7.6	0.67	NA	NA	5	ACE	1242.68753	1406.7591	36.9232399	22.3995984	4	3	73.8464798	38.7972425	166	0.124012151	0.001136364	0.123697506	0.001136786
Guan et al (2020)	10_1	Cu	CuSO4	salt	soilplant	no	bac	onetime	10	68	192	7.6	0.67	NA	NA	5	Chao1	637.588482	966.945579	4.91435835	110.643661	4	3	9.8287167	191.6404424	187	0.416449153	0.013152706	0.422966097	0.013238425
Guan et al (2020)	10_1	Cu	CuSO4	salt	soilplant	no	bac	onetime	10	68	192	7.6	0.67	NA	NA	50	Chao1	637.588482	807.040051	4.91435835	53.1062118	4	3	9.8287167	91.98265704	191	0.235680234	0.004389534	0.237815592	0.004398911
Guan et al (2020)	10_1	Cu	CuSO4	salt	soilplant	no	bac	onetime	10	69	288	7.6	0.67	NA	NA	5	Chao1	1021.55854	938.850181	192.128822	75.9751094	4	3	384.257644	131.5927496	188	-0.084428806	0.041920535	-0.098840449	0.042567564
Guan et al (2020)	10_1	Cu	CuSO4	salt	soilplant	no	bac	onetime	10	69	288	7.6	0.67	NA	NA	50	Chao1	1021.55854	1009.42651	192.128822	35.3563497	4	3	384.257644	61.23899405	192	-0.011947084	0.036598744	-0.029019623	0.037225082
Guan et al (2020)	10_1	Cu	CuSO4	salt	soilplant	no	bac	onetime	10	70	456	7.6	0.67	NA	NA	50	Chao1	1460.87935	1323.33216	8.85066811	99.7342848	4	3	17.70133622	172.7448485	193	-0.09888563	0.005716743	-0.096063963	0.005732875
Guan et al (2020)	10_1	Cu	CuSO4	salt	soilplant	no	bac	onetime	10	70	456	7.6	0.67	NA	NA	5	Chao1	1460.87935	1423.46392	8.85066811	29.3825971	4	3	17.70133622	50.89215104	189	-0.025945267	0.000462781	-0.025750582	0.000462873
Guan et al (2020)	10_1	Cu	CuSO4	salt	soilplant	no	bac	onetime	10	71	792	7.6	0.67	NA	NA	50	Chao1	1252.39123	1339.84843	36.3870823	69.4775112	4	3	72.7741646	120.3385794	194	0.067501788	0.003533055	0.068424176	0.003537027
Guan et al (2020)	10_1	Cu	CuSO4	salt	soilplant	no	bac	onetime	10	71	792	7.6	0.67	NA	NA	5	Chao1	1252.39123	1442.98941	36.3870823	35.8409718	4	3	72.7741646	62.07838415	190	0.141662233	0.001461066	0.141548626	0.001461613
Guan et al (2020)	10_1	Cu	CuSO4	salt	soilplant	no	bac	onetime	10	72	456	7.6	0.67	NA	NA	50	Shannon-Wiener	5.161359	5.12909267	0.06469635	0.24720188	4	3	0.1293927	0.428166216	121	-0.006271141	0.002479977	-0.005188272	0.002482687
Guan et al (2020)	10_1	Cu	CuSO4	salt	soilplant	no	bac	onetime	10	72	456	7.6	0.67	NA	NA	5	Shannon-Wiener	5.161359	5.09949733	0.06469635	0.10995117	4	3	0.1293927	0.190441013	117	-0.012057945	0.000622004	-0.011904063	0.000622125
Guan et al (2020)	10_1	Cu	CuSO4	salt	soilplant	no	bac	onetime	10	73	792	7.6	0.67	NA	NA	50	Shannon-Wiener	4.665854	5.14660633	0.12753596	0.12648652	4	3	0.25507192	0.219081079	122	0.098066649	0.001351155	0.097995085	0.001351617
Guan et al (2020)	10_1	Cu	CuSO4	salt	soilplant	no	bac	onetime	10	73	792	7.6	0.67	NA	NA	5	Shannon-Wiener	4.665854	4.82985967	0.12753596	0.0815289	4	3	0.25507192	0.141212197	118	0.03454653	0.001032082	0.03431543	0.001032402
Guan et al (2020)	10_2	Cu	CuSO4	salt	baresoil	no	bac	onetime	10	79	192	7.6	0.67	NA	NA	50	ACE	1238.68068	1177.78219	57.640327	97.2681833	4	3	115.280654	168.4734354	179	-0.050413675	0.008985808	-0.048086151	0.009011412
Guan et al (2020)	10_2	Cu	CuSO4	salt	baresoil	no	bac	onetime	10	79	192	7.6	0.67	NA	NA	5	ACE	1238.68068	1165.55379	57.640327	40.4226575	4	3	115.280654	70.01409657	175	-0.060850515	0.003368157	-0.061331817	0.003371225
Guan et al (2020)	10_2	Cu	CuSO4	salt	baresoil	no	bac	onetime	10	80	288	7.6	0.67	NA	NA	5	ACE	1265.28607	1359.90187	59.8672805	49.4148948	4	3	119.734561	85.58910844	176	0.072114304	0.003559115	0.071655132	0.003562492
Guan et al (2020)	10_2	Cu	CuSO4	salt	baresoil	no	bac	onetime	10	80	288	7.6	0.67	NA	NA	50	ACE	1265.28607	1217.42463	59.8672805	6.17135621	4	3	119.734561	10.68910251	180	-0.03856057	0.002264426	-0.039667087	0.002266932
Guan et al (2020)	10_2	Cu	CuSO4	salt	baresoil	no	bac	onetime	10	81	456	7.6	0.67	NA	NA	50	ACE	1395.63455	1336.11092	25.8020323	23.982913	4	3	51.6040646	41.53962383	181	-0.043586091	0.000663989	-0.04359589	0.000664099
Guan et al (2020)	10_2	Cu	CuSO4	salt	baresoil	no	bac	onetime	10	81	456	7.6	0.67	NA	NA	5	ACE	1395.63455	1443.14396	25.8020323	10.2516569	4	3	51.6040646	17.75639061	177	0.033474853	0.000392256	0.033329187	0.000392316
Guan et al (2020)	10_2	Cu	CuSO4	salt	baresoil	no	bac	onetime	10	82	792	7.6	0.67	NA	NA	5	ACE	1435.12256	1452.32786	27.3974669	54.5269845	4	3	54.7949338	94.44350754	178	0.011917437	0.001774047	0.012440006	0.001775107
Guan et al (2020)	10_2	Cu	CuSO4	salt	baresoil	no	bac	onetime	10	82	792	7.6	0.67	NA	NA	50	ACE	1435.12256	1405.22715	27.3974669	24.7797807	4	3	54.7949338	42.91983917	182	-0.021051291	0.000675412	-0.021078039	0.000675527
Guan et al (2020)	10_2	Cu	CuSO4	salt	baresoil	no	bac	onetime	10	83	192	7.6	0.67	NA	NA	5	Chao1	1267.65923	1184.68267	70.1388317	55.9701769	4	3	140.2776634	96.9431901	199	-0.067697124	0.005293421	-0.068111757	0.005300598
Guan et al (2020)	10_2	Cu	CuSO4	salt	baresoil	no	bac	onetime	10	83	192	7.6	0.67	NA	NA	50	Chao1	1267.65923	1049.69581	70.1388317	35.7560416	4	3	140.2776634	61.93128073	203	-0.188671656	0.004221648	-0.189622176	0.004227007
Guan et al (2020)	10_2	Cu	CuSO4	salt	baresoil	no	bac	onetime	10	84	288	7.6	0.67	NA	NA	50	Chao1	1249.01537	1215.75039	45.6789452	27.9164772	4	3	91.3578904	48.35275688	204	-0.026994046	0.001864778	-0.027399166	0.001865811
Guan et al (2020)	10_2	Cu	CuSO4	salt	baresoil	no	bac	onetime	10	84	288	7.6	0.67	NA	NA	5	Chao1	1249.01537	1293.16527	45.6789452	21.3760603	4	3	91.3578904	37.02442251	200	0.034737374	0.00161075	0.03420524	0.001611682
Guan et al (2020)	10_2	Cu	CuSO4	salt	baresoil	no	bac	onetime	10	85	456	7.6	0.67	NA	NA	50	Chao1	1395.98745	1327.70571	30.0561016	24.4251574	4	3	60.1122032	42.3056136	205	-0.050149592	0.000801988	-0.050212154	0.000802153
Guan et al (2020)	10_2	Cu	CuSO4	salt	baresoil	no	bac	onetime	10	85	456	7.6	0.67	NA	NA	5	Chao1	1395.98745	1429.21496	30.0561016	6.95904471	4	3	60.1122032	12.05341901	201	0.0235233	0.000487265	0.023303376	0.000487372
Guan et al (2020)	10_2	Cu	CuSO4	salt	baresoil	no	bac	onetime	10	86	792	7.6	0.67	NA	NA	5	Chao1	1436.55097	1454.34781	43.1660304	75.6819525	4	3	86.3320608	131.0849869	202	0.012312479	0.003610902	0.013215024	0.003614976
Guan et al (2020)	10_2	Cu	CuSO4	salt	baresoil	no	bac	onetime	10	86	792	7.6	0.67	NA	NA	50	Chao1	1436.55097	1415.80408	43.1660304	20.7824148	4	3	86.3320608	35.99619834	206	-0.014547457	0.001118375	-0.014891175	0.001118805
Guan et al (2020)	10_2	Cu	CuSO4	salt	baresoil	no	bac	onetime	10	87	192	7.6	0.67	NA	NA	5	Shannon-Wiener	4.704248	4.61623933	0.03378473	0.0250599	4	3	0.06756946	0.04340502	127	-0.018885555	8.10E-05	-0.018896608	8.10E-05
Guan et al (2020)	10_2	Cu	CuSO4	salt	baresoil	no	bac	onetime	10	87	192	7.6	0.67	NA	NA	50	Shannon-Wiener	4.704248	4.284688	0.03378473	0.00261901	4	3	0.06756946	0.004536258	131	-0.093418193	5.20E-05	-0.093443795	5.20E-05
Guan et al (2020)	10_2	Cu	CuSO4	salt	baresoil	no	bac	onetime	10	88	288	7.6	0.67	NA	NA	5	Shannon-Wiener	4.44961067	4.44653567	0.11400809	0.13632706	4	3	0.22801618	0.236125394	128	-0.000691311	0.001596473	-0.000549563	0.00159713
Guan et al (2020)	10_2	Cu	CuSO4	salt	baresoil	no	bac	onetime	10	88	288	7.6	0.67	NA	NA	50	Shannon-Wiener	4.44961067	4.829428	0.11400809	0.05122798	4	3	0.22801618	0.088729464	132	0.081911432	0.000769007	0.081639446	0.000769229
Guan et al (2020)	10_2	Cu	CuSO4	salt	baresoil	no	bac	onetime	10	89	456	7.6	0.67	NA	NA	50	Shannon-Wiener	4.907721	5.20130567	0.05625042	0.03790673	4	3	0.11250084	0.065656382	133	0.058100005	0.000184483	0.058060878	0.000184493
Guan et al (2020)	10_2	Cu	CuSO4	salt	baresoil	no	bac	onetime	10	89	456	7.6	0.67	NA	NA	5	Shannon-Wiener	4.907721	4.96114167	0.05625042	0.00746	4	3	0.11250084	0.012921099	129	0.01082621	0.00013363	0.010761657	0.000133638
Guan et al (2020)	10_2	Cu	CuSO4	salt	baresoil	no	bac	onetime	10	90	792	7.6	0.67	NA	NA	5	Shannon-Wiener	5.07261967	4.87669567	0.03010943	0.14663602	4	3	0.06021886	0.253981037	130	-0.039389511	0.00093936	-0.038955063	0.00093977
Guan et al (2020)	10_2	Cu	CuSO4	salt	baresoil	no	bac	onetime	10	90	792	7.6	0.67	NA	NA	50	Shannon-Wiener	5.07261967	5.36600667	0.03010943	0.04307503	4	3	0.06021886	0.07460814	134	0.056226611	9.97E-05	0.056241214	9.97E-05
Guan et al (2020)	10_3	Cu	nanoCuO	nano	soilplant	no	bac	onetime	10	91	192	7.6	0.67	NA	NA	50	Shannon-Wiener	3.55216833	4.12609667	0.07249533	0.18182756	4	3	0.14499066	0.314934572	123	0.14977363	0.002358479	0.150536352	0.002360451
Guan et al (2020)	10_3	Cu	nanoCuO	nano	soilplant	no	bac	onetime	10	95	192	7.6	0.67	NA	NA	50	ACE	634.090249	788.573142	3.37515247	107.150386	4	3	6.75030494	185.5899126	171	0.21803387	0.018491386	0.22725123	0.018661828
Guan et al (2020)	10_3	Cu	nanoCuO	nano	soilplant	no	bac	onetime	10	96	288	7.6	0.67	NA	NA	50	ACE	1040.9293	1068.36858	176.951095	163.177656	4	3	353.90219	282.6319909	172	0.026018921	0.05222584	0.023234091	0.05291548
Guan et al (2020)	10_3	Cu	nanoCuO	nano	soilplant	no	bac	onetime	10	97	456	7.6	0.67	NA	NA	50	ACE	1448.58097	1374.59985	2.71522387	13.4981233	4	3	5.43044774	23.37943536	173	-0.052421765	9.99E-05	-0.052375309	9.99E-05
Guan et al (2020)	10_3	Cu	nanoCuO	nano	soilplant	no	bac	onetime	10	98	288	7.6	0.67	NA	NA	50	Shannon-Wiener	4.142493	4.13286033	0.41210252	0.31411727	4	3	0.82420504	0.544067071	124	-0.002328039	0.015673353	-0.004387985	0.01573901
Guan et al (2020)	10_3	Cu	nanoCuO	nano	soilplant	no	bac	onetime	10	99	792	7.6	0.67	NA	NA	50	ACE	1242.68753	1336.3528	36.9232399	9.63020061	4	3	73.8464798	16.67999674	174	0.072667715	0.000934758	0.072252267	0.000935149
Guan et al (2020)	10_3	Cu	nanoCuO	nano	soilplant	no	bac	onetime	10	100	192	7.6	0.67	NA	NA	50	Chao1	637.588482	748.16761	4.91435835	64.0770356	4	3	9.8287167	110.9846813	195	0.159933968	0.007394526	0.163571821	0.007421429
Guan et al (2020)	10_3	Cu	nanoCuO	nano	soilplant	no	bac	onetime	10	101	288	7.6	0.67	NA	NA	50	Chao1	1021.55854	1062.82615	192.128822	169.981269	4	3	384.257644	294.4161942	196	0.039602098	0.060950564	0.034705469	0.061903284
Guan et al (2020)	10_3	Cu	nanoCuO	nano	soilplant	no	bac	onetime	10	102	456	7.6	0.67	NA	NA	50	Chao1	1460.87935	1390.78055	8.85066811	9.17324698	4	3	17.70133622	15.88852984	197	-0.049173413	8.02E-05	-0.049170013	8.02E-05
Guan et al (2020)	10_3	Cu	nanoCuO	nano	soilplant	no	bac	onetime	10	103	792	7.6	0.67	NA	NA	50	Chao1	1252.39123	1323.6265	36.3870823	10.6132699	4	3	72.7741646	18.3827227	198	0.05532061	0.000908433	0.054930687	0.000908792
Guan et al (2020)	10_3	Cu	nanoCuO	nano	soilplant	no	bac	onetime	10	104	456	7.6	0.67	NA	NA	50	Shannon-Wiener	5.161359	5.084029	0.06469635	0.02270301	4	3	0.1293927	0.039322767	125	-0.015095859	0.000177061	-0.015164449	0.000177074
Guan et al (2020)	10_3	Cu	nanoCuO	nano	soilplant	no	bac	onetime	10	105	792	7.6	0.67	NA	NA	50	Shannon-Wiener	4.665854	4.71048467	0.12753596	0.05648274	4	3	0.25507192	0.097830975	126	0.009519922	0.000890922	0.009218242	0.000891212
Guan et al (2020)	10_4	Cu	nanoCuO	nano	baresoil	no	bac	onetime	10	111	192	7.6	0.67	NA	NA	50	ACE	1238.68068	1144.93907	57.640327	14.4793176	4	3	115.280654	25.07891374	183	-0.078695424	0.002325311	-0.079698149	0.002327668
Guan et al (2020)	10_4	Cu	nanoCuO	nano	baresoil	no	bac	onetime	10	112	288	7.6	0.67	NA	NA	50	ACE	1265.28607	1276.38677	59.8672805	43.5731779	4	3	119.734561	75.47095797	184	0.008735011	0.003404126	0.008198345	0.003407311
Guan et al (2020)	10_4	Cu	nanoCuO	nano	baresoil	no	bac	onetime	10	113	456	7.6	0.67	NA	NA	50	ACE	1395.63455	1419.56988	25.8020323	8.71859339	4	3	51.6040646	15.10104672	185	0.017004738	0.000379515	0.016852701	0.000379574
Guan et al (2020)	10_4	Cu	nanoCuO	nano	baresoil	no	bac	onetime	10	114	792	7.6	0.67	NA	NA	50	ACE	1435.12256	1397.12876	27.3974669	13.1278848	4	3	54.7949338	22.73816347	186	-0.026831008	0.000452745	-0.02696909	0.000452815
Guan et al (2020)	10_4	Cu	nanoCuO	nano	baresoil	no	bac	onetime	10	115	192	7.6	0.67	NA	NA	50	Chao1	1267.65923	1184.09879	70.1388317	32.330867	4	3	140.2776634	55.9987043	207	-0.068190103	0.003806862	-0.069348015	0.003811826
Guan et al (2020)	10_4	Cu	nanoCuO	nano	baresoil	no	bac	onetime	10	116	288	7.6	0.67	NA	NA	50	Chao1	1249.01537	1274.04135	45.6789452	49.7408026	4	3	91.3578904	86.15359731	208	0.019838477	0.002861767	0.019931851	0.002863823
Guan et al (2020)	10_4	Cu	nanoCuO	nano	baresoil	no	bac	onetime	10	117	456	7.6	0.67	NA	NA	50	Chao1	1395.98745	1404.97849	30.0561016	18.9632482	4	3	60.1122032	32.84530936	209	0.006419979	0.00064573	0.006279288	0.000645854
Guan et al (2020)	10_4	Cu	nanoCuO	nano	baresoil	no	bac	onetime	10	118	792	7.6	0.67	NA	NA	50	Chao1	1436.55097	1421.72626	43.1660304	26.12609	4	3	86.3320608	45.25171528	210	-0.010373272	0.001240594	-0.01065588	0.001241059
Guan et al (2020)	10_4	Cu	nanoCuO	nano	baresoil	no	bac	onetime	10	119	192	7.6	0.67	NA	NA	50	Shannon-Wiener	4.704248	4.43372267	0.03378473	0.02303687	4	3	0.06756946	0.039901029	135	-0.059226367	7.86E-05	-0.059238658	7.86E-05
Guan et al (2020)	10_4	Cu	nanoCuO	nano	baresoil	no	bac	onetime	10	120	288	7.6	0.67	NA	NA	50	Shannon-Wiener	4.44961067	4.33409467	0.11400809	0.08336562	4	3	0.22801618	0.144393489	136	-0.026303856	0.001026468	-0.026447111	0.001026752
Guan et al (2020)	10_4	Cu	nanoCuO	nano	baresoil	no	bac	onetime	10	121	456	7.6	0.67	NA	NA	50	Shannon-Wiener	4.907721	4.957242	0.05625042	0.02922678	4	3	0.11250084	0.050622268	137	0.010039858	0.000166129	0.009991554	0.000166138
Guan et al (2020)	10_4	Cu	nanoCuO	nano	baresoil	no	bac	onetime	10	122	792	7.6	0.67	NA	NA	50	Shannon-Wiener	5.07261967	4.82498233	0.03010943	0.0402256	4	3	0.06021886	0.069672783	138	-0.050050312	0.000104737	-0.050033176	0.00010474
Zhang et al (2020)	11_1	Cu	CuSO4	salt	baresoil	no	bac	onetime	11	267	10	7.73	3.61	NA	NA	50	Shannon-Wiener	10.06896552	10.11034483	0.179310345	0.082758621	3	3	0.310574628	0.143342136	211	0.004101168	0.000384136	0.003976103	0.000384188
Zhang et al (2020)	11_1	Cu	CuSO4	salt	baresoil	no	bac	onetime	11	268	504	7.73	3.61	NA	NA	50	Shannon-Wiener	9.724137931	9.64137931	0.190804598	0.31954023	3	3	0.330483258	0.553459913	212	-0.008547061	0.001483444	-0.008190352	0.001484121
Zhang et al (2020)	11_2	Cu	Cu(OH)2 NPF	nano	baresoil	no	bac	onetime	11	269	10	7.73	3.61	NA	NA	50	Shannon-Wiener	10.06896552	10.30344828	0.179310345	0.331034483	3	3	0.310574628	0.573368543	213	0.023020651	0.001349374	0.023378205	0.001349957
Zhang et al (2020)	11_2	Cu	Cu(OH)2 NPF	nano	baresoil	no	bac	onetime	11	270	504	7.73	3.61	NA	NA	50	Shannon-Wiener	9.724137931	9.324137931	0.190804598	0.349425287	3	3	0.330483258	0.605222351	214	-0.042004727	0.001789415	-0.041495033	0.001790475
Zhang et al (2020)	11_3	Cu	Cu(OH)2 NPFai	nano	baresoil	no	bac	onetime	11	271	10	7.73	3.61	NA	NA	50	Shannon-Wiener	10.06896552	10.56551724	0.179310345	0.137931034	3	3	0.310574628	0.23890356	215	0.048137636	0.000487561	0.048064284	0.000487626
Zhang et al (2020)	11_3	Cu	Cu(OH)2 NPFai	nano	baresoil	no	bac	onetime	11	272	504	7.73	3.61	NA	NA	50	Shannon-Wiener	9.724137931	9.547126437	0.190804598	0.218390805	3	3	0.330483258	0.378263969	216	-0.018371028	0.00090828	-0.018301901	0.000908491
Zhang et al (2020)	11_4	Cu	Cu(OH)2 nanorods	nano	baresoil	no	bac	onetime	11	273	10	7.73	3.61	NA	NA	50	Shannon-Wiener	10.06896552	9.862068966	0.179310345	0.413793103	3	3	0.310574628	0.716710679	217	-0.020761991	0.00207761	-0.020040319	0.00207921
Zhang et al (2020)	11_4	Cu	Cu(OH)2 nanorods	nano	baresoil	no	bac	onetime	11	274	504	7.73	3.61	NA	NA	50	Shannon-Wiener	9.724137931	9.512643678	0.190804598	0.218390805	3	3	0.330483258	0.378263969	218	-0.021989414	0.000912081	-0.021918387	0.000912294
Niu et al (2020)	12_1	Cd	CdCl2	salt	soilplant	no	bac	onetime	12	201	5040	6.68	1.52	NA	NA	11.86	Shannon-Wiener	7.17	8.39	0.155884573	0.15011107	3	3	0.27	0.26	219	0.157134866	0.000792792	0.157058581	0.000792955
Niu et al (2020)	12_1	Cd	CdCl2	salt	soilplant	no	bac	onetime	12	202	5040	6.68	1.52	NA	NA	11.86	Simpson	0.973	0.991	0.002598076	0.001443376	3	3	0.0045	0.0025	225	0.018330452	9.25E-06	0.018327948	9.25E-06
Niu et al (2020)	12_1	Cd	CdCl2	salt	soilplant	no	bac	onetime	12	203	5040	6.68	1.52	NA	NA	11.86	Chao1	1550	1860	54.96374563	36.56359255	3	3	95.2	63.33	231	0.182321557	0.001643877	0.181886049	0.001644742
Niu et al (2020)	12_1	Cd	CdCl2	salt	soilplant	no	bac	onetime	12	204	5040	6.68	1.52	NA	NA	11.86	ACE	1570	1890	53.98225017	36.32687894	3	3	93.5	62.92	237	0.18550121	0.001551662	0.185094809	0.001552429
Niu et al (2020)	12_2	Cd	CdCl2	salt	soilplant	no	bac	onetime	12	205	5040	6.68	1.52	NA	NA	11.86	Shannon-Wiener	7.17	8.48	0.155884573	0.08660254	3	3	0.27	0.15	220	0.167804795	0.000576977	0.167620603	0.000577094
Niu et al (2020)	12_2	Cd	CdCl2	salt	soilplant	no	bac	onetime	12	206	5040	6.68	1.52	NA	NA	11.86	Simpson	0.973	0.993	0.002598076	0.00057735	3	3	0.0045	0.001	226	0.020346582	7.47E-06	0.020343186	7.47E-06
Niu et al (2020)	12_2	Cd	CdCl2	salt	soilplant	no	bac	onetime	12	207	5040	6.68	1.52	NA	NA	11.86	Chao1	1550	1800	54.96374563	45.33354314	3	3	95.2	78.52	232	0.149531734	0.001891745	0.149220161	0.001892737
Niu et al (2020)	12_2	Cd	CdCl2	salt	soilplant	no	bac	onetime	12	208	5040	6.68	1.52	NA	NA	11.86	ACE	1570	1830	53.98225017	46.63835475	3	3	93.5	80.78	238	0.153240347	0.00183174	0.152973985	0.001832649
Niu et al (2020)	12_3	Cd	CdCl2	salt	soilplant	no	bac	onetime	12	209	5040	6.68	1.52	NA	NA	11.86	Shannon-Wiener	7.17	8.47	0.155884573	0.115470054	3	3	0.27	0.2	221	0.166624854	0.000658535	0.166481441	0.000658664
Niu et al (2020)	12_3	Cd	CdCl2	salt	soilplant	no	bac	onetime	12	210	5040	6.68	1.52	NA	NA	11.86	Simpson	0.973	0.992	0.002598076	0.00057735	3	3	0.0045	0.001	227	0.019339025	7.47E-06	0.01933563	7.47E-06
Niu et al (2020)	12_3	Cd	CdCl2	salt	soilplant	no	bac	onetime	12	211	5040	6.68	1.52	NA	NA	11.86	Chao1	1550	1850	54.96374563	102.1909976	3	3	95.2	177	233	0.176930708	0.004308724	0.177827624	0.00431417
Niu et al (2020)	12_3	Cd	CdCl2	salt	soilplant	no	bac	onetime	12	212	5040	6.68	1.52	NA	NA	11.86	ACE	1570	1880	53.98225017	102.4681258	3	3	93.5	177.48	239	0.180196157	0.004152953	0.181090402	0.004158064
Niu et al (2020)	12_4	Cd	CdCl2	salt	soilplant	no	bac	onetime	12	213	5040	6.68	1.52	NA	NA	11.86	Shannon-Wiener	7.17	8.19	0.155884573	0.115470054	3	3	0.27	0.2	222	0.133008243	0.00067146	0.132871292	0.000671591
Niu et al (2020)	12_4	Cd	CdCl2	salt	soilplant	no	bac	onetime	12	214	5040	6.68	1.52	NA	NA	11.86	Simpson	0.973	0.988	0.002598076	0.001616581	3	3	0.0045	0.0028	228	0.015298616	9.81E-06	0.015296389	9.81E-06
Niu et al (2020)	12_4	Cd	CdCl2	salt	soilplant	no	bac	onetime	12	215	5040	6.68	1.52	NA	NA	11.86	Chao1	1550	1720	54.96374563	62.4173376	3	3	95.2	108.11	234	0.10406936	0.002574348	0.104099088	0.002576006
Niu et al (2020)	12_4	Cd	CdCl2	salt	soilplant	no	bac	onetime	12	216	5040	6.68	1.52	NA	NA	11.86	ACE	1570	1750	53.98225017	62.1979445	3	3	93.5	107.73	240	0.108540169	0.002445443	0.108580658	0.00244694
Niu et al (2020)	12_5	Cd	CdCl2	salt	soilplant	no	bac	onetime	12	217	5040	6.68	1.52	NA	NA	11.86	Shannon-Wiener	7.17	8.25	0.155884573	0.098149546	3	3	0.27	0.17	223	0.140307546	0.000614217	0.140141974	0.000614339
Niu et al (2020)	12_5	Cd	CdCl2	salt	soilplant	no	bac	onetime	12	218	5040	6.68	1.52	NA	NA	11.86	Simpson	0.973	0.989	0.002598076	0.001558846	3	3	0.0045	0.0027	229	0.016310249	9.61E-06	0.016307927	9.61E-06
Niu et al (2020)	12_5	Cd	CdCl2	salt	soilplant	no	bac	onetime	12	219	5040	6.68	1.52	NA	NA	11.86	Chao1	1550	1730	54.96374563	36.07284482	3	3	95.2	62.48	235	0.109866478	0.001692225	0.109455144	0.00169311
Niu et al (2020)	12_5	Cd	CdCl2	salt	soilplant	no	bac	onetime	12	220	5040	6.68	1.52	NA	NA	11.86	ACE	1570	1760	53.98225017	35.07980236	3	3	93.5	60.76	241	0.11423819	0.001579505	0.11384571	0.001580283
Niu et al (2020)	12_6	Cd	CdCl2	salt	soilplant	no	bac	onetime	12	221	5040	6.68	1.52	NA	NA	11.86	Shannon-Wiener	7.17	8.34	0.155884573	0.023094011	3	3	0.27	0.04	224	0.151157562	0.000480349	0.150925055	0.00048046
Niu et al (2020)	12_6	Cd	CdCl2	salt	soilplant	no	bac	onetime	12	222	5040	6.68	1.52	NA	NA	11.86	Simpson	0.973	0.99	0.002598076	0.00011547	3	3	0.0045	2.00E-04	230	0.017320861	7.14E-06	0.017317303	7.14E-06
Niu et al (2020)	12_6	Cd	CdCl2	salt	soilplant	no	bac	onetime	12	223	5040	6.68	1.52	NA	NA	11.86	Chao1	1550	1820	54.96374563	43.94212899	3	3	95.2	76.11	236	0.16058157	0.00184038	0.160244314	0.00184134
Niu et al (2020)	12_6	Cd	CdCl2	salt	soilplant	no	bac	onetime	12	224	5040	6.68	1.52	NA	NA	11.86	ACE	1570	1850	53.98225017	43.28394968	3	3	93.5	74.97	242	0.16411002	0.001729639	0.163792607	0.001730487
Cui et al (2019)	13_1	Cd	Cd(NO3)2	salt	soilplant	yes	bac	repeated	13	37	3696	7.36	2.32	398.777	NA	393.137	Shannon-Wiener	6.513	6.528	0.034063666	0.005196152	3	3	0.059	0.009	243	0.002300438	2.80E-05	0.002287078	2.80E-05
Cui et al (2019)	13_2	Cd	Cd(NO3)2	salt	soilplant	yes	bac	repeated	13	39	2520	7.36	2.32	1775.248	NA	1769.608	Shannon-Wiener	6.277	6.317	0.118356805	0.081406388	3	3	0.205	0.141	245	0.006352253	0.000521606	0.006257521	0.000521683
Qiu et al (2020)	14_1	Cd	CdCl2	salt	soilplant	no	bac	onetime	14	233	3408	5.35	4.43	NA	NA	2.5	Shannon-Wiener	9.33	9.3	0.218445315	0.227083211	3	3	0.378358385	0.393319659	247	-0.003220615	0.001144395	-0.003196596	0.001144723
Qiu et al (2020)	14_1	Cd	CdCl2	salt	soilplant	no	bac	onetime	14	234	3408	5.35	4.43	NA	NA	2.5	Simpson	0.996	0.996	0.023319564	0.024319879	3	3	0.04039067	0.042123267	248	0	0.001144395	2.40E-05	0.001144723
Qiu et al (2020)	14_1	Cd	CdCl2	salt	soilplant	no	bac	onetime	14	235	3408	5.35	4.43	NA	NA	2.5	Chao1	1956.14	1816.32	45.79953046	44.35008366	3	3	79.32711371	76.81659822	249	-0.074160668	0.001144395	-0.074136649	0.001144723
Qiu et al (2020)	14_1	Cd	CdCl2	salt	soilplant	no	bac	onetime	14	236	3408	5.35	4.43	NA	NA	2.5	ACE	1960.28	1856.85	45.89646117	45.33972695	3	3	79.49500264	78.53071067	250	-0.054205817	0.001144395	-0.054181798	0.001144723
Keblinger et al (2017)	15_1	Cu	Cu(OH)2	nano	soilplant	no	fun	onetime	15	147	106	7.5	3.03	NA	NA	50	Shannon-Wiener	1.5	1.1	0.42	0.39	2	3	0.593969696	0.675499815	251	-0.310154928	0.204102479	-0.286503689	0.215076316
Keblinger et al (2017)	15_1	Cu	Cu(OH)2	nano	soilplant	no	fun	onetime	15	147	106	7.5	3.03	NA	NA	500	Shannon-Wiener	1.5	1.3	0.42	0.27	2	3	0.593969696	0.467653718	254	-0.143100844	0.121536095	-0.160732796	0.125539736
Keblinger et al (2017)	15_1	Cu	Cu(OH)2	nano	soilplant	no	fun	onetime	15	147	106	7.5	3.03	NA	NA	200	Shannon-Wiener	1.5	1.8	0.42	0.19	2	4	0.593969696	0.38	253	0.182321557	0.089541975	0.148692544	0.092677327
Keblinger et al (2017)	15_1	Cu	Cu(OH)2	nano	soilplant	no	fun	onetime	15	147	106	7.5	3.03	NA	NA	100	Shannon-Wiener	1.5	1	0.42	0.1	2	3	0.593969696	0.173205081	252	-0.405465108	0.0884	-0.439665108	0.09152328
Keblinger et al (2017)	15_1	Cu	Cu(OH)2	nano	soilplant	no	fun	onetime	15	147	106	7.5	3.03	NA	NA	1500	Shannon-Wiener	1.5	1.7	0.42	0.13	2	2	0.593969696	0.183847763	255	0.125163143	0.084247751	0.088887018	0.087338129
Keblinger et al (2017)	15_1	Cu	Cu(OH)2	nano	soilplant	no	fun	onetime	15	147	106	7.5	3.03	NA	NA	5000	Shannon-Wiener	1.5	1.7	0.42	0.04	2	2	0.593969696	0.056568542	256	0.125163143	0.078953633	0.08623996	0.082027066
Keblinger et al (2017)	15_2	Cu	Cu(OH)2	nano	soilplant	no	fun	onetime	15	148	106	5	2.83	NA	NA	1500	Shannon-Wiener	2.4	1.2	0.33	0.2	5	5	0.737902433	0.447213595	261	-0.693147181	0.046684028	-0.688711417	0.047248553
Keblinger et al (2017)	15_2	Cu	Cu(OH)2	nano	soilplant	no	fun	onetime	15	148	106	5	2.83	NA	NA	5000	Shannon-Wiener	2.4	2.4	0.33	0.39	5	5	0.737902433	0.872066511	262	0	0.0453125	0.00375	0.045839868
Keblinger et al (2017)	15_2	Cu	Cu(OH)2	nano	soilplant	no	fun	onetime	15	148	106	5	2.83	NA	NA	500	Shannon-Wiener	2.4	1.7	0.33	0.07	5	5	0.737902433	0.156524758	260	-0.344840486	0.020601752	-0.35344586	0.020781912
Keblinger et al (2017)	15_2	Cu	Cu(OH)2	nano	soilplant	no	fun	onetime	15	148	106	5	2.83	NA	NA	50	Shannon-Wiener	2.4	2.8	0.33	0.09	5	4	0.737902433	0.18	257	0.15415068	0.019939413	0.145214136	0.02011867
Keblinger et al (2017)	15_2	Cu	Cu(OH)2	nano	soilplant	no	fun	onetime	15	148	106	5	2.83	NA	NA	100	Shannon-Wiener	2.4	2.5	0.33	0.08	5	5	0.737902433	0.178885438	258	0.040821995	0.01993025	0.03188087	0.020109497
Keblinger et al (2017)	15_2	Cu	Cu(OH)2	nano	soilplant	no	fun	onetime	15	148	106	5	2.83	NA	NA	200	Shannon-Wiener	2.4	2.4	0.33	0.02	5	5	0.737902433	0.04472136	259	0	0.018975694	-0.009418403	0.01915442
Ding et al (2017)	16_1	Cd	CdCl2	salt	soilplant	yes	bac	onetime	16	41	153	6.7	2.19	NA	NA	50	Shannon-Wiener	7.16	7.19	0.84	0.69	8	8	2.375878785	1.951614716	265	0.004181191	0.022973208	0.001904179	0.023110334
Ding et al (2017)	16_1	Cd	CdCl2	salt	soilplant	yes	bac	onetime	16	41	153	6.7	2.19	NA	NA	20	Shannon-Wiener	7.16	7.48	0.84	0.54	8	8	2.375878785	1.527350647	264	0.043722811	0.018975374	0.039446883	0.019083674
Ding et al (2017)	16_1	Cd	CdCl2	salt	soilplant	yes	bac	onetime	16	41	153	6.7	2.19	NA	NA	10	Shannon-Wiener	7.16	7.39	0.84	0.19	8	8	2.375878785	0.537401154	263	0.031617754	0.014424641	0.025066459	0.014519578
Ding et al (2017)	16_1	Cd	CdCl2	salt	soilplant	yes	bac	onetime	16	42	172	6.7	2.19	NA	NA	20	Shannon-Wiener	6.48	7.15	0.23	0.47	8	8	0.650538239	1.329360749	267	0.098391846	0.005580805	0.099922437	0.005590935
Ding et al (2017)	16_1	Cd	CdCl2	salt	soilplant	yes	bac	onetime	16	42	172	6.7	2.19	NA	NA	50	Shannon-Wiener	6.48	6.28	0.23	0.41	8	8	0.650538239	1.159655121	268	-0.03135053	0.005522155	-0.029849264	0.005532032
Ding et al (2017)	16_1	Cd	CdCl2	salt	soilplant	yes	bac	onetime	16	42	172	6.7	2.19	NA	NA	10	Shannon-Wiener	6.48	7.01	0.23	0.26	8	8	0.650538239	0.735391052	266	0.078617191	0.00263547	0.078675114	0.00263721
Ding et al (2017)	16_1	Cd	CdCl2	salt	soilplant	yes	bac	onetime	16	43	153	6.7	2.19	NA	NA	10	Richness	5054	5532	98.1	121.8	8	8	277.4687009	344.5024238	269	0.090369405	0.000861526	0.090423406	0.000861715
Ding et al (2017)	16_1	Cd	CdCl2	salt	soilplant	yes	bac	onetime	16	43	153	6.7	2.19	NA	NA	50	Richness	5054	5005	98.1	105.6	8	8	277.4687009	298.6819044	271	-0.009742596	0.000821926	-0.009708396	0.000822096
Ding et al (2017)	16_1	Cd	CdCl2	salt	soilplant	yes	bac	onetime	16	43	153	6.7	2.19	NA	NA	20	Richness	5054	6253	98.1	106.5	8	8	277.4687009	301.2274888	270	0.21288134	0.000666845	0.212838	0.000666958
Ding et al (2017)	16_1	Cd	CdCl2	salt	soilplant	yes	bac	onetime	16	44	172	6.7	2.19	NA	NA	10	Richness	3376	3425	82.3	87.4	8	8	232.7795524	247.2045307	272	0.014409895	0.001245466	0.014438343	0.001245855
Ding et al (2017)	16_1	Cd	CdCl2	salt	soilplant	yes	bac	onetime	16	44	172	6.7	2.19	NA	NA	50	Richness	3376	2758	82.3	59.7	8	8	232.7795524	168.8570993	274	-0.202185797	0.00106284	-0.202248663	0.001063126
Ding et al (2017)	16_1	Cd	CdCl2	salt	soilplant	yes	bac	onetime	16	44	172	6.7	2.19	NA	NA	20	Richness	3376	3890	82.3	59.8	8	8	232.7795524	169.1399421	273	0.141717581	0.000830606	0.141538599	0.000830811
Ding et al (2017)	16_1	Cd	CdCl2	salt	soilplant	yes	bac	onetime	16	45	153	6.7	2.19	NA	NA	10	Chao1	12614	13895	98.7	153.6	8	8	279.1657572	434.4464064	275	0.096721755	0.000183423	0.096752242	0.000183433
Ding et al (2017)	16_1	Cd	CdCl2	salt	soilplant	yes	bac	onetime	16	45	153	6.7	2.19	NA	NA	20	Chao1	12614	17008	98.7	151.7	8	8	279.1657572	429.0723948	276	0.298876513	0.000140779	0.298885678	0.000140785
Ding et al (2017)	16_1	Cd	CdCl2	salt	soilplant	yes	bac	onetime	16	45	153	6.7	2.19	NA	NA	50	Chao1	12614	11544	98.7	102.6	8	8	279.1657572	290.196623	277	-0.088641487	0.000140217	-0.088632603	0.000140222
Ding et al (2017)	16_1	Cd	CdCl2	salt	soilplant	yes	bac	onetime	16	46	172	6.7	2.19	NA	NA	50	Chao1	8089	8799	129.8	149.3	8	8	367.1298408	422.2841697	280	0.084132965	0.000545397	0.084148174	0.000545472
Ding et al (2017)	16_1	Cd	CdCl2	salt	soilplant	yes	bac	onetime	16	46	172	6.7	2.19	NA	NA	10	Chao1	8089	9751	129.8	143.2	8	8	367.1298408	405.0307643	278	0.18686473	0.000473159	0.18684382	0.000473215
Ding et al (2017)	16_1	Cd	CdCl2	salt	soilplant	yes	bac	onetime	16	46	172	6.7	2.19	NA	NA	20	Chao1	8089	13871	129.8	142	8	8	367.1298408	401.6366517	279	0.539295216	0.00036229	0.539218871	0.000362328
Cao et al (2020)	17_1	Cu	CuSO4	salt	soilplant	no	bac	onetime	17	13	4680	6.71	2.39	468.9	NA	450	Shannon-Wiener	6.55	6.1	0.051961524	0.051961524	3	3	0.09	0.09	282	-0.071176278	0.000135495	-0.071171465	0.000135499
Cao et al (2020)	17_1	Cu	CuSO4	salt	soilplant	no	bac	onetime	17	13	4680	6.71	2.39	173.7	NA	150	Shannon-Wiener	6.55	6.23	0.051961524	0.023094011	3	3	0.09	0.04	281	-0.050088717	7.67E-05	-0.050113313	7.67E-05
Cao et al (2020)	17_1	Cu	CuSO4	salt	soilplant	no	bac	onetime	17	14	4680	6.71	2.39	173.7	NA	150	Chao1	2383	2247.5	49.70985818	29.84900892	3	3	86.1	51.7	285	-0.058541711	0.000611532	-0.058671092	0.000611643
Cao et al (2020)	17_1	Cu	CuSO4	salt	soilplant	no	bac	onetime	17	14	4680	6.71	2.39	468.9	NA	450	Chao1	2383	2195.5	49.70985818	11.1428602	3	3	86.1	19.3	286	-0.081950387	0.000460907	-0.082155082	0.000461002
Cao et al (2020)	17_2	Cu	CuSO4	salt	soilplant	no	bac	onetime	17	15	4680	6.88	1.73	173.7	NA	150	Shannon-Wiener	6.56	6.48	0.034641016	0.098149546	3	3	0.06	0.17	289	-0.012270093	0.000257303	-0.012169326	0.000257329
Cao et al (2020)	17_2	Cu	CuSO4	salt	soilplant	no	bac	onetime	17	15	4680	6.88	1.73	468.9	NA	450	Shannon-Wiener	6.56	5.9	0.034641016	0.069282032	3	3	0.06	0.12	290	-0.106038252	0.000165777	-0.105983249	0.000165786
Cao et al (2020)	17_2	Cu	CuSO4	salt	soilplant	no	bac	onetime	17	16	4680	6.88	1.73	173.7	NA	150	Chao1	2372.9	2322.5	55.19468573	61.37233361	3	3	95.6	106.3	293	-0.021468644	0.001239335	-0.021390025	0.001239725
Cao et al (2020)	17_2	Cu	CuSO4	salt	soilplant	no	bac	onetime	17	16	4680	6.88	1.73	468.9	NA	450	Chao1	2372.9	2071.5	55.19468573	38.68246804	3	3	95.6	67	294	-0.135839853	0.000889753	-0.135936025	0.00088996
Cao et al (2020)	17_3	Cu	CuSO4	salt	soilplant	no	fun	onetime	17	17	4680	6.71	2.39	173.7	NA	150	Shannon-Wiener	3.28	2.43	0.057735027	0.109696551	3	3	0.1	0.19	283	-0.299952165	0.002347691	-0.299088155	0.002349815
Cao et al (2020)	17_3	Cu	CuSO4	salt	soilplant	no	fun	onetime	17	17	4680	6.71	2.39	468.9	NA	450	Shannon-Wiener	3.28	2.7	0.057735027	0.057735027	3	3	0.1	0.1	284	-0.194591649	0.000767083	-0.194517943	0.000767235
Cao et al (2020)	17_3	Cu	CuSO4	salt	soilplant	no	fun	onetime	17	18	4680	6.71	2.39	173.7	NA	150	Chao1	425.9	335.6	17.60918321	20.72687466	3	3	30.5	35.9	287	-0.238284602	0.005523855	-0.237232152	0.005532591
Cao et al (2020)	17_3	Cu	CuSO4	salt	soilplant	no	fun	onetime	17	18	4680	6.71	2.39	468.9	NA	450	Chao1	425.9	512.8	17.60918321	18.76388375	3	3	30.5	32.5	288	0.185681329	0.003048381	0.185496042	0.003050738
Cao et al (2020)	17_4	Cu	CuSO4	salt	soilplant	no	fun	onetime	17	19	4680	6.88	1.73	173.7	NA	150	Shannon-Wiener	3.25	2.73	0.288675135	0.155884573	3	3	0.5	0.27	291	-0.174353387	0.011150022	-0.176667922	0.01118646
Cao et al (2020)	17_4	Cu	CuSO4	salt	soilplant	no	fun	onetime	17	19	4680	6.88	1.73	468.9	NA	450	Shannon-Wiener	3.25	2.3	0.288675135	0.028867513	3	3	0.5	0.05	292	-0.345745873	0.008047076	-0.349611882	0.008078211
Cao et al (2020)	17_4	Cu	CuSO4	salt	soilplant	no	fun	onetime	17	20	4680	6.88	1.73	468.9	NA	450	Chao1	490.6	384.9	10.39230485	30.19541908	3	3	18	52.3	296	-0.242645572	0.006603121	-0.239792724	0.00662216
Cao et al (2020)	17_4	Cu	CuSO4	salt	soilplant	no	fun	onetime	17	20	4680	6.88	1.73	173.7	NA	150	Chao1	490.6	363.5	10.39230485	22.68986558	3	3	18	39.3	295	-0.299849835	0.004345037	-0.29812603	0.004352728
Lin et al (2021)	18_1	Cd	CdCl2	salt	soilplant	no	bac	onetime	18	179	2688	8.02	1.38	5.31	NA	5	Richness	1669	2525	39.0766593	61.6543127	3	3	67.6827593	106.7884021	297	0.414016418	0.001144395	0.414040437	0.001144723
Lin et al (2021)	18_1	Cd	CdCl2	salt	soilplant	no	bac	onetime	18	179	2688	8.02	1.38	24.65	NA	25	Richness	1669	2102	39.0766593	51.32568923	3	3	67.6827593	88.89870147	298	0.230664628	0.001144395	0.230688647	0.001144723
Hou et al (2017)	19_1	Cd	Cd(NO3)2	salt	soilplant	no	bac	onetime	19	123	4680	6.58	1.91	6.66	NA	6	Shannon-Wiener	9.497202797	9.397766123	0.093993252	0.046262041	3	3	0.162801088	0.080128205	299	-0.010525298	0.000122182	-0.010562157	0.000122187
Hou et al (2017)	19_1	Cd	Cd(NO3)2	salt	soilplant	no	bac	onetime	19	124	4680	6.58	1.91	6.66	NA	6	Chao1	5343.311805	5218.283227	261.2419771	321.3963797	3	3	452.4843774	556.674859	309	-0.023677185	0.006183751	-0.022975678	0.006193803
Hou et al (2017)	19_1	Cd	Cd(NO3)2	salt	soilplant	no	bac	onetime	19	125	4680	6.58	1.91	6.66	NA	6	Richness	3296.654541	3200.203924	64.63529179	33.80922955	3	3	111.9516093	58.55930335	314	-0.029693645	0.000496021	-0.029830042	0.000496101
Hou et al (2017)	19_1	Cd	Cd(NO3)2	salt	soilplant	no	bac	onetime	19	126	4680	6.58	1.91	6.66	NA	6	Simpson	0.995357719	0.994297651	0.000187251	0.000319428	3	3	0.000324328	0.000553266	304	-0.001065579	1.39E-07	-0.001065546	1.39E-07
Hou et al (2017)	19_2	Cd	Cd(NO3)2	salt	baresoil	no	bac	onetime	19	127	4680	6.58	1.91	6.66	NA	6	Chao1	5495.132221	5349.265546	147.8079607	209.6810606	3	3	256.0108977	363.1782503	310	-0.026903379	0.002259993	-0.026496884	0.002261435
Hou et al (2017)	19_2	Cd	Cd(NO3)2	salt	baresoil	no	bac	onetime	19	128	4680	6.58	1.91	6.66	NA	6	Richness	3424.107143	3408.606151	44.7475097	68.61284821	3	3	77.50496032	118.8409392	315	-0.004537295	0.000575971	-0.004420092	0.000576068
Hou et al (2017)	19_2	Cd	Cd(NO3)2	salt	baresoil	no	bac	onetime	19	129	4680	6.58	1.91	6.66	NA	6	Shannon-Wiener	9.856682207	9.827544678	0.033645121	0.070094001	3	3	0.058275058	0.121406371	300	-0.002960497	6.25E-05	-0.002940887	6.25E-05
Hou et al (2017)	19_2	Cd	Cd(NO3)2	salt	baresoil	no	bac	onetime	19	130	4680	6.58	1.91	6.66	NA	6	Simpson	0.996799965	0.996827505	8.82E-05	0.000209281	3	3	0.000152779	0.000362485	305	2.76E-05	5.19E-08	2.76E-05	5.19E-08
Hou et al (2017)	19_3	Cd	Cd(NO3)2	salt	soilplant	no	bac	onetime	19	131	4680	6.58	1.91	6.66	NA	6	Chao1	4485.972984	4369.875019	324.8337741	366.0825074	3	3	562.6286008	634.0735025	311	-0.026221005	0.012261458	-0.025333628	0.012299832
Hou et al (2017)	19_3	Cd	Cd(NO3)2	salt	soilplant	no	bac	onetime	19	132	4680	6.58	1.91	6.66	NA	6	Richness	2676.614859	2647.335207	91.48379761	94.46696493	3	3	158.4545855	163.6215829	316	-0.010999332	0.002441532	-0.010946764	0.002443025
Hou et al (2017)	19_3	Cd	Cd(NO3)2	salt	soilplant	no	bac	onetime	19	133	4680	6.58	1.91	6.66	NA	6	Shannon-Wiener	8.904856255	8.64504662	0.084112801	0.128972962	3	3	0.145687646	0.223387723	301	-0.029610263	0.00031179	-0.02954359	0.000311818
Hou et al (2017)	19_3	Cd	Cd(NO3)2	salt	soilplant	no	bac	onetime	19	134	4680	6.58	1.91	6.66	NA	6	Simpson	0.991795952	0.987854777	0.000627753	0.001465142	3	3	0.0010873	0.002537701	306	-0.003981693	2.60E-06	-0.003980793	2.60E-06
Hou et al (2017)	19_4	Cd	Cd(NO3)2	salt	baresoil	no	bac	onetime	19	135	4680	6.58	1.91	6.66	NA	6	Chao1	5203.398872	5081.347165	152.9640524	250.9297938	3	3	264.9415104	434.623152	312	-0.023735625	0.003302815	-0.022948398	0.003306162
Hou et al (2017)	19_4	Cd	Cd(NO3)2	salt	baresoil	no	bac	onetime	19	136	4680	6.58	1.91	6.66	NA	6	Richness	3327.656526	3227.761243	80.54551747	65.6296809	3	3	139.5089286	113.6739418	317	-0.030479527	0.000999302	-0.030565752	0.000999559
Hou et al (2017)	19_4	Cd	Cd(NO3)2	salt	baresoil	no	bac	onetime	19	137	4680	6.58	1.91	6.66	NA	6	Shannon-Wiener	9.84454157	9.735275835	0.040654521	0.044860161	3	3	0.070415695	0.077700078	302	-0.011161173	3.83E-05	-0.011159084	3.83E-05
Hou et al (2017)	19_4	Cd	Cd(NO3)2	salt	baresoil	no	bac	onetime	19	138	4680	6.58	1.91	6.66	NA	6	Simpson	0.996920127	0.996642263	9.91E-05	8.81E-05	3	3	0.000171703	0.000152625	307	-0.000278761	1.77E-08	-0.000278762	1.77E-08
Hou et al (2017)	19_5	Cd	Cd(NO3)2	salt	baresoil	no	bac	onetime	19	139	4680	6.58	1.91	6.66	NA	6	Simpson	0.99667765	0.996113613	0.000319517	0.000341458	3	3	0.00055342	0.000591422	308	-0.000566076	2.20E-07	-0.000566069	2.20E-07
Hou et al (2017)	19_5	Cd	Cd(NO3)2	salt	baresoil	no	bac	onetime	19	140	4680	6.58	1.91	6.66	NA	6	Chao1	5783.888698	5533.831542	247.4923993	280.1476465	3	3	428.6694102	485.2299573	313	-0.044195801	0.004393825	-0.04382987	0.004398785
Hou et al (2017)	19_5	Cd	Cd(NO3)2	salt	baresoil	no	bac	onetime	19	141	4680	6.58	1.91	6.66	NA	6	Richness	3653.177359	3496.445106	57.67456806	130.2649727	3	3	99.89528219	225.6255511	318	-0.04385053	0.001637285	-0.043281133	0.001638279
Hou et al (2017)	19_5	Cd	Cd(NO3)2	salt	baresoil	no	bac	onetime	19	142	4680	6.58	1.91	6.66	NA	6	Shannon-Wiener	10.01208236	9.798407148	0.039252641	0.089720322	3	3	0.067987568	0.155400155	303	-0.021572763	9.92E-05	-0.021538527	9.92E-05
Li et al (2016)	2_1	Cu	CuCl2	salt	baresoil	no	bac	onetime	2	159	0	7.9	1.34	NA	NA	800	Shannon-Wiener	9.6	8.2	0.224766884	0.200223907	3	3	0.389307663	0.346797979	25	-0.157628944	0.001144395	-0.157604925	0.001144723
Li et al (2016)	2_1	Cu	CuCl2	salt	baresoil	no	bac	onetime	2	159	0	7.9	1.34	NA	NA	3200	Shannon-Wiener	9.6	6.7	0.224766884	0.163597582	3	3	0.389307663	0.283359324	26	-0.359655572	0.001144395	-0.359631553	0.001144723
Li et al (2016)	2_1	Cu	CuCl2	salt	baresoil	no	bac	onetime	2	160	72	7.9	1.34	NA	NA	800	Shannon-Wiener	9	8.2	0.210718954	0.200223907	3	3	0.364975934	0.346797979	27	-0.093090423	0.001144395	-0.093066404	0.001144723
Li et al (2016)	2_1	Cu	CuCl2	salt	baresoil	no	bac	onetime	2	160	72	7.9	1.34	NA	NA	3200	Shannon-Wiener	9	7	0.210718954	0.170922847	3	3	0.364975934	0.296047055	28	-0.251314428	0.001144395	-0.251290409	0.001144723
Li et al (2016)	2_1	Cu	CuCl2	salt	baresoil	no	bac	onetime	2	161	432	7.9	1.34	NA	NA	800	Shannon-Wiener	9.3	7.6	0.217742919	0.185573377	3	3	0.377141798	0.321422517	29	-0.201866153	0.001144395	-0.201842134	0.001144723
Li et al (2016)	2_1	Cu	CuCl2	salt	baresoil	no	bac	onetime	2	161	432	7.9	1.34	NA	NA	3200	Shannon-Wiener	9.3	7.2	0.217742919	0.175806357	3	3	0.377141798	0.304505543	30	-0.255933374	0.001144395	-0.255909355	0.001144723
Li et al (2016)	2_1	Cu	CuCl2	salt	baresoil	no	bac	onetime	2	162	720	7.9	1.34	NA	NA	800	Shannon-Wiener	9.3	7.6	0.217742919	0.185573377	3	3	0.377141798	0.321422517	31	-0.201866153	0.001144395	-0.201842134	0.001144723
Li et al (2016)	2_1	Cu	CuCl2	salt	baresoil	no	bac	onetime	2	162	720	7.9	1.34	NA	NA	3200	Shannon-Wiener	9.3	6.7	0.217742919	0.163597582	3	3	0.377141798	0.283359324	32	-0.327906874	0.001144395	-0.327882855	0.001144723
Li et al (2016)	2_2	Cu	CuCl2	salt	baresoil	no	bac	onetime	2	163	0	4.3	1.62	NA	NA	200	Shannon-Wiener	7.5	6.9	0.175599128	0.168481092	3	3	0.304146612	0.291817812	33	-0.083381609	0.001144395	-0.08335759	0.001144723
Li et al (2016)	2_2	Cu	CuCl2	salt	baresoil	no	bac	onetime	2	163	0	4.3	1.62	NA	NA	800	Shannon-Wiener	7.5	6.1	0.175599128	0.148947052	3	3	0.304146612	0.257983863	34	-0.206614249	0.001144395	-0.20659023	0.001144723
Li et al (2016)	2_2	Cu	CuCl2	salt	baresoil	no	bac	onetime	2	164	72	4.3	1.62	NA	NA	200	Shannon-Wiener	6.2	5.8	0.145161946	0.141621788	3	3	0.251427866	0.245296132	35	-0.066691374	0.001144395	-0.066667356	0.001144723
Li et al (2016)	2_2	Cu	CuCl2	salt	baresoil	no	bac	onetime	2	164	72	4.3	1.62	NA	NA	800	Shannon-Wiener	6.2	5.5	0.145161946	0.134296523	3	3	0.251427866	0.232608401	36	-0.1198012	0.001144395	-0.119777181	0.001144723
Li et al (2016)	2_2	Cu	CuCl2	salt	baresoil	no	bac	onetime	2	165	432	4.3	1.62	NA	NA	200	Shannon-Wiener	6.9	5.8	0.161551198	0.141621788	3	3	0.279814883	0.245296132	37	-0.173663494	0.001144395	-0.173639475	0.001144723
Li et al (2016)	2_2	Cu	CuCl2	salt	baresoil	no	bac	onetime	2	165	432	4.3	1.62	NA	NA	800	Shannon-Wiener	6.9	4.5	0.161551198	0.109878973	3	3	0.279814883	0.190315964	38	-0.427444015	0.001144395	-0.427419996	0.001144723
Li et al (2016)	2_2	Cu	CuCl2	salt	baresoil	no	bac	onetime	2	166	720	4.3	1.62	NA	NA	200	Shannon-Wiener	6.9	6.3	0.161551198	0.153830562	3	3	0.279814883	0.26644235	39	-0.090971778	0.001144395	-0.090947759	0.001144723
Li et al (2016)	2_2	Cu	CuCl2	salt	baresoil	no	bac	onetime	2	166	720	4.3	1.62	NA	NA	800	Shannon-Wiener	6.9	4.6	0.161551198	0.112320728	3	3	0.279814883	0.194545208	40	-0.405465108	0.001144395	-0.405441089	0.001144723
Hu et al (2018)	20_1	Cd	Cd(CH3COO)2	salt	soilplant	yes	bac	onetime	20	143	2448	4.81	1.95	NA	NA	8	Shannon-Wiener	9.54	8.56	0.103923048	0.866025404	3	3	0.18	1.5	323	-0.108393295	0.010354276	-0.103334823	0.010406667
Hu et al (2018)	20_1	Cd	Cd(CH3COO)2	salt	soilplant	yes	bac	onetime	20	143	2448	4.81	1.95	NA	NA	2	Shannon-Wiener	9.54	9.29	0.103923048	0.346410162	3	3	0.18	0.6	321	-0.026554933	0.001509098	-0.02591905	0.001510072
Hu et al (2018)	20_1	Cd	Cd(CH3COO)2	salt	soilplant	yes	bac	onetime	20	143	2448	4.81	1.95	NA	NA	0.5	Shannon-Wiener	9.54	9.1	0.103923048	0.196299092	3	3	0.18	0.34	319	-0.047219072	0.000583988	-0.047045744	0.000584104
Hu et al (2018)	20_1	Cd	Cd(CH3COO)2	salt	soilplant	yes	bac	onetime	20	143	2448	4.81	1.95	NA	NA	1	Shannon-Wiener	9.54	9.36	0.103923048	0.167431578	3	3	0.18	0.29	320	-0.019048195	0.000438646	-0.018947538	0.000438705
Hu et al (2018)	20_1	Cd	Cd(CH3COO)2	salt	soilplant	yes	bac	onetime	20	143	2448	4.81	1.95	NA	NA	4	Shannon-Wiener	9.54	9.55	0.103923048	0.103923048	3	3	0.18	0.18	322	0.001047669	0.000237084	0.001047545	0.000237098
Hu et al (2018)	20_1	Cd	Cd(CH3COO)2	salt	soilplant	yes	bac	onetime	20	144	2448	4.81	1.95	NA	NA	1	Simpson	0.995	0.994	0.023296151	0.024271044	3	3	0.040350117	0.042038682	325	-0.001005531	0.001144395	-0.000981512	0.001144723
Hu et al (2018)	20_1	Cd	Cd(CH3COO)2	salt	soilplant	yes	bac	onetime	20	144	2448	4.81	1.95	NA	NA	4	Simpson	0.995	0.996	0.023296151	0.024319879	3	3	0.040350117	0.042123267	327	0.00100452	0.001144395	0.001028539	0.001144723
Hu et al (2018)	20_1	Cd	Cd(CH3COO)2	salt	soilplant	yes	bac	onetime	20	144	2448	4.81	1.95	NA	NA	8	Simpson	0.995	0.969	0	0.023094011	3	3	0	0.04	328	-0.026478125	0.000568004	-0.026194123	0.000568165
Hu et al (2018)	20_1	Cd	Cd(CH3COO)2	salt	soilplant	yes	bac	onetime	20	144	2448	4.81	1.95	NA	NA	0.5	Simpson	0.995	0.986	0	0.005773503	3	3	0	0.01	324	-0.009086383	3.43E-05	-0.009069239	3.43E-05
Hu et al (2018)	20_1	Cd	Cd(CH3COO)2	salt	soilplant	yes	bac	onetime	20	144	2448	4.81	1.95	NA	NA	2	Simpson	0.995	0.991	0	0.005773503	3	3	0	0.01	326	-0.004028203	3.39E-05	-0.004011232	3.39E-05
Hu et al (2018)	20_1	Cd	Cd(CH3COO)2	salt	soilplant	yes	bac	onetime	20	145	2448	4.81	1.95	NA	NA	8	Chao1	3792	3426	61.7764788	280.0148806	3	3	107	485	333	-0.101500184	0.006945575	-0.098292802	0.006967923
Hu et al (2018)	20_1	Cd	Cd(CH3COO)2	salt	soilplant	yes	bac	onetime	20	145	2448	4.81	1.95	NA	NA	0.5	Chao1	3792	3332	61.7764788	221.7025034	3	3	107	384	329	-0.12932086	0.004692626	-0.127239952	0.004702462
Hu et al (2018)	20_1	Cd	Cd(CH3COO)2	salt	soilplant	yes	bac	onetime	20	145	2448	4.81	1.95	NA	NA	2	Chao1	3792	3670	61.7764788	186.4841369	3	3	107	323	331	-0.032701922	0.002847378	-0.031543639	0.002850747
Hu et al (2018)	20_1	Cd	Cd(CH3COO)2	salt	soilplant	yes	bac	onetime	20	145	2448	4.81	1.95	NA	NA	4	Chao1	3792	3503	61.7764788	99.88159657	3	3	107	173	332	-0.07927384	0.001078406	-0.079000043	0.001078771
Hu et al (2018)	20_1	Cd	Cd(CH3COO)2	salt	soilplant	yes	bac	onetime	20	145	2448	4.81	1.95	NA	NA	1	Chao1	3792	3783	61.7764788	31.75426481	3	3	107	55	330	-0.002376239	0.000335864	-0.002473712	0.000335901
Hu et al (2018)	20_1	Cd	Cd(CH3COO)2	salt	soilplant	yes	bac	onetime	20	146	2448	4.81	1.95	NA	NA	8	Richness	2147	1897	23.09401077	200.9178937	3	3	40	348	338	-0.123797828	0.011333368	-0.118246844	0.011396293
Hu et al (2018)	20_1	Cd	Cd(CH3COO)2	salt	soilplant	yes	bac	onetime	20	146	2448	4.81	1.95	NA	NA	2	Richness	2147	2065	23.09401077	135.099963	3	3	40	234	336	-0.038941292	0.004395962	-0.036859012	0.004405129
Hu et al (2018)	20_1	Cd	Cd(CH3COO)2	salt	soilplant	yes	bac	onetime	20	146	2448	4.81	1.95	NA	NA	1	Richness	2147	2043	23.09401077	65.81793069	3	3	40	114	335	-0.049652203	0.001153591	-0.049191108	0.001154137
Hu et al (2018)	20_1	Cd	Cd(CH3COO)2	salt	soilplant	yes	bac	onetime	20	146	2448	4.81	1.95	NA	NA	0.5	Richness	2147	1939	23.09401077	56.58032638	3	3	40	98	334	-0.101899143	0.000967182	-0.101531252	0.000967551
Hu et al (2018)	20_1	Cd	Cd(CH3COO)2	salt	soilplant	yes	bac	onetime	20	146	2448	4.81	1.95	NA	NA	4	Richness	2147	2096	23.09401077	17.89785834	3	3	40	31	337	-0.024040752	0.000188616	-0.024062145	0.000188625
Yin et al (2019)	22_1	Cd	CdCl2	salt	soilplant	yes	bac	onetime	22	263	1680	6.8	1.3	NA	NA	0.5	Shannon-Wiener	9.7401	9.4329	0.0703	0.3622	3	3	0.121763172	0.627348803	339	-0.032047806	0.001526463	-0.031336668	0.001527552
Yin et al (2019)	22_1	Cd	CdCl2	salt	soilplant	yes	bac	onetime	22	263	1680	6.8	1.3	NA	NA	50	Shannon-Wiener	9.7401	9.5325	0.0703	0.1863	3	3	0.121763172	0.322681065	344	-0.021544372	0.000434048	-0.021379441	0.000434123
Yin et al (2019)	22_1	Cd	CdCl2	salt	soilplant	yes	bac	onetime	22	263	1680	6.8	1.3	NA	NA	20	Shannon-Wiener	9.7401	9.5446	0.0703	0.1528	3	3	0.121763172	0.264657363	343	-0.020275835	0.000308383	-0.020173737	0.000308417
Yin et al (2019)	22_1	Cd	CdCl2	salt	soilplant	yes	bac	onetime	22	263	1680	6.8	1.3	NA	NA	1	Shannon-Wiener	9.7401	9.61	0.0703	0.1345	3	3	0.121763172	0.232960834	340	-0.013447162	0.000247977	-0.013375267	0.000247998
Yin et al (2019)	22_1	Cd	CdCl2	salt	soilplant	yes	bac	onetime	22	263	1680	6.8	1.3	NA	NA	5	Shannon-Wiener	9.7401	9.7942	0.0703	0.0899	3	3	0.121763172	0.155711368	341	0.005538989	0.000136346	0.005555069	0.000136351
Yin et al (2019)	22_1	Cd	CdCl2	salt	soilplant	yes	bac	onetime	22	263	1680	6.8	1.3	NA	NA	10	Shannon-Wiener	9.7401	9.5235	0.0703	0.0052	3	3	0.121763172	0.009006664	342	-0.022488956	5.24E-05	-0.022514854	5.24E-05
Yin et al (2019)	22_1	Cd	CdCl2	salt	soilplant	yes	bac	onetime	22	264	1680	6.8	1.3	NA	NA	0.5	Simpson	0.997	0.9954	4.00E-04	0.0018	3	3	0.00069282	0.003117691	345	-0.001606104	3.43E-06	-0.001604549	3.43E-06
Yin et al (2019)	22_1	Cd	CdCl2	salt	soilplant	yes	bac	onetime	22	264	1680	6.8	1.3	NA	NA	50	Simpson	0.997	0.9957	4.00E-04	0.0011	3	3	0.00069282	0.001905256	350	-0.001304763	1.38E-06	-0.001304233	1.38E-06
Yin et al (2019)	22_1	Cd	CdCl2	salt	soilplant	yes	bac	onetime	22	264	1680	6.8	1.3	NA	NA	20	Simpson	0.997	0.9948	4.00E-04	6.00E-04	3	3	0.00069282	0.00103923	349	-0.002209058	5.25E-07	-0.002208957	5.25E-07
Yin et al (2019)	22_1	Cd	CdCl2	salt	soilplant	yes	bac	onetime	22	264	1680	6.8	1.3	NA	NA	1	Simpson	0.997	0.9963	4.00E-04	6.00E-04	3	3	0.00069282	0.00103923	346	-0.000702353	5.24E-07	-0.000702252	5.24E-07
Yin et al (2019)	22_1	Cd	CdCl2	salt	soilplant	yes	bac	onetime	22	264	1680	6.8	1.3	NA	NA	10	Simpson	0.997	0.996	4.00E-04	2.00E-04	3	3	0.00069282	0.00034641	348	-0.001003512	2.01E-07	-0.001003573	2.01E-07
Yin et al (2019)	22_1	Cd	CdCl2	salt	soilplant	yes	bac	onetime	22	264	1680	6.8	1.3	NA	NA	5	Simpson	0.997	0.9969	4.00E-04	2.00E-04	3	3	0.00069282	0.00034641	347	-0.000100306	2.01E-07	-0.000100366	2.01E-07
Yin et al (2019)	22_1	Cd	CdCl2	salt	soilplant	yes	bac	onetime	22	265	1680	6.8	1.3	NA	NA	0.5	Chao1	3732.0703	3289.0326	15.1113	481.8289	3	3	26.17353937	834.5521354	351	-0.126369641	0.021477364	-0.115647354	0.021707651
Yin et al (2019)	22_1	Cd	CdCl2	salt	soilplant	yes	bac	onetime	22	265	1680	6.8	1.3	NA	NA	1	Chao1	3732.0703	3594.0926	15.1113	182.3525	3	3	26.17353937	315.8437949	352	-0.037671567	0.00259061	-0.036392656	0.002593924
Yin et al (2019)	22_1	Cd	CdCl2	salt	soilplant	yes	bac	onetime	22	265	1680	6.8	1.3	NA	NA	50	Chao1	3732.0703	3632.5011	15.1113	163.1302	3	3	26.17353937	282.5497946	356	-0.027041701	0.002033169	-0.026041511	0.002035203
Yin et al (2019)	22_1	Cd	CdCl2	salt	soilplant	yes	bac	onetime	22	265	1680	6.8	1.3	NA	NA	10	Chao1	3732.0703	3641.8114	15.1113	162.88661	3	3	26.17353937	282.1278844	354	-0.024481925	0.002016882	-0.023489878	0.002018883
Yin et al (2019)	22_1	Cd	CdCl2	salt	soilplant	yes	bac	onetime	22	265	1680	6.8	1.3	NA	NA	5	Chao1	3732.0703	3818.5218	15.1113	150.4979	3	3	26.17353937	260.6700092	353	0.022900264	0.001569748	0.023668744	0.001570955
Yin et al (2019)	22_1	Cd	CdCl2	salt	soilplant	yes	bac	onetime	22	265	1680	6.8	1.3	NA	NA	20	Chao1	3732.0703	3848.5028	15.1113	121.5139	3	3	26.17353937	210.4682486	355	0.03072107	0.001013333	0.031211341	0.00101383
Yin et al (2019)	22_1	Cd	CdCl2	salt	soilplant	yes	bac	onetime	22	266	1680	6.8	1.3	NA	NA	0.5	ACE	3757.9576	3266.9022	21.3425	575.3989	3	3	36.96629436	996.6201294	357	-0.140033422	0.031053968	-0.124538692	0.031535142
Yin et al (2019)	22_1	Cd	CdCl2	salt	soilplant	yes	bac	onetime	22	266	1680	6.8	1.3	NA	NA	50	ACE	3757.9576	3630.8786	21.3425	172.5292	3	3	36.96629436	298.8293402	362	-0.034400961	0.002290139	-0.033288146	0.002292688
Yin et al (2019)	22_1	Cd	CdCl2	salt	soilplant	yes	bac	onetime	22	266	1680	6.8	1.3	NA	NA	5	ACE	3757.9576	3857.6389	21.3425	174.4007	3	3	36.96629436	302.0708733	359	0.026179694	0.002076124	0.027185502	0.002078214
Yin et al (2019)	22_1	Cd	CdCl2	salt	soilplant	yes	bac	onetime	22	266	1680	6.8	1.3	NA	NA	1	ACE	3757.9576	3549.6106	21.3425	153.2662	3	3	36.96629436	265.4648455	358	-0.057037711	0.001896621	-0.056121655	0.001898359
Yin et al (2019)	22_1	Cd	CdCl2	salt	soilplant	yes	bac	onetime	22	266	1680	6.8	1.3	NA	NA	10	ACE	3757.9576	3645.1475	21.3425	133.9135	3	3	36.96629436	231.9449858	360	-0.030478787	0.001381896	-0.029820094	0.001382807
Yin et al (2019)	22_1	Cd	CdCl2	salt	soilplant	yes	bac	onetime	22	266	1680	6.8	1.3	NA	NA	20	ACE	3757.9576	3824.7954	21.3425	117.7755	3	3	36.96629436	203.9931499	361	0.017629357	0.00098044	0.018087323	0.00098089
Sarria Carabal� et al (2020)	23_1	Cd	Cd in HNO3 2%	salt	soilplant	no	bac	onetime	23	237	0	7	2.29	NA	NA	20	Shannon-Wiener	7.47	7.61	0.023094011	0.06350853	3	3	0.04	0.11	363	0.018568173	7.92E-05	0.018598217	7.92E-05
Sarria Carabal� et al (2020)	23_1	Cd	Cd in HNO3 2%	salt	soilplant	no	bac	onetime	23	237	0	7	2.29	NA	NA	40	Shannon-Wiener	7.47	7.61	0.023094011	0.017320508	3	3	0.04	0.03	365	0.018568173	1.47E-05	0.018565984	1.47E-05
Sarria Carabal� et al (2020)	23_1	Cd	Cd in HNO3 2%	salt	soilplant	no	bac	onetime	23	237	0	7	2.29	NA	NA	30	Shannon-Wiener	7.47	7.54	0.023094011	0.011547005	3	3	0.04	0.02	364	0.009327183	1.19E-05	0.009323577	1.19E-05
Sarria Carabal� et al (2020)	23_1	Cd	Cd in HNO3 2%	salt	soilplant	no	bac	onetime	23	238	0	7	2.29	NA	NA	40	Chao1	29781	31245	1845.788811	2694.493706	3	3	3197	4667	371	0.047988757	0.011278287	0.049786537	0.011313319
Sarria Carabal� et al (2020)	23_1	Cd	Cd in HNO3 2%	salt	soilplant	no	bac	onetime	23	238	0	7	2.29	NA	NA	30	Chao1	29781	28796	1845.788811	932.998035	3	3	3197	1616	370	-0.033634118	0.004891141	-0.035029911	0.00489907
Sarria Carabal� et al (2020)	23_1	Cd	Cd in HNO3 2%	salt	soilplant	no	bac	onetime	23	238	0	7	2.29	NA	NA	20	Chao1	29781	27564	1845.788811	879.30446	3	3	3197	1523	369	-0.077360033	0.004859004	-0.078771895	0.0048669
Sarria Carabal� et al (2020)	23_1	Cd	Cd in HNO3 2%	salt	soilplant	no	bac	onetime	23	239	0	7	2.29	NA	NA	40	ACE	54440	56157	4666.144876	5894.746248	3	3	8082	10210	377	0.031052162	0.018364994	0.032888163	0.018452683
Sarria Carabal� et al (2020)	23_1	Cd	Cd in HNO3 2%	salt	soilplant	no	bac	onetime	23	239	0	7	2.29	NA	NA	30	ACE	54440	51397	4666.144876	3050.141472	3	3	8082	5283	376	-0.057519373	0.010868293	-0.059431721	0.01090148
Sarria Carabal� et al (2020)	23_1	Cd	Cd in HNO3 2%	salt	soilplant	no	bac	onetime	23	239	0	7	2.29	NA	NA	20	ACE	54440	47590	4666.144876	1632.746561	3	3	8082	2828	375	-0.134476523	0.008523576	-0.13756123	0.008551254
Sarria Carabal� et al (2020)	23_1	Cd	Cd in HNO3 2%	salt	soilplant	no	bac	onetime	23	240	0	7	2.29	NA	NA	20	Richness	10006	10125	199.7631931	244.7965141	3	3	346	424	381	0.0118227	0.000983123	0.011915687	0.000983373
Sarria Carabal� et al (2020)	23_1	Cd	Cd in HNO3 2%	salt	soilplant	no	bac	onetime	23	240	0	7	2.29	NA	NA	40	Richness	10006	10387	199.7631931	246.5285649	3	3	346	427	383	0.037370111	0.000961894	0.037452483	0.000962132
Sarria Carabal� et al (2020)	23_1	Cd	Cd in HNO3 2%	salt	soilplant	no	bac	onetime	23	240	0	7	2.29	NA	NA	30	Richness	10006	10122	199.7631931	157.6166235	3	3	346	273	382	0.01152636	0.000641052	0.011448311	0.000641161
Sarria Carabal� et al (2020)	23_2	Cd	Cd in HNO3 2%	salt	soilplant	no	bac	onetime	23	241	720	7	2.29	NA	NA	40	Shannon-Wiener	7.6	6.56	0.028867513	0.207846097	3	3	0.05	0.36	368	-0.147157644	0.001018294	-0.146662925	0.001018798
Sarria Carabal� et al (2020)	23_2	Cd	Cd in HNO3 2%	salt	soilplant	no	bac	onetime	23	241	720	7	2.29	NA	NA	30	Shannon-Wiener	7.6	7.14	0.028867513	0.173205081	3	3	0.05	0.3	367	-0.062435471	0.000602898	-0.062148449	0.000603071
Sarria Carabal� et al (2020)	23_2	Cd	Cd in HNO3 2%	salt	soilplant	no	bac	onetime	23	241	720	7	2.29	NA	NA	20	Shannon-Wiener	7.6	7.38	0.028867513	0.06350853	3	3	0.05	0.11	366	-0.029374609	8.85E-05	-0.029344795	8.85E-05
Sarria Carabal� et al (2020)	23_2	Cd	Cd in HNO3 2%	salt	soilplant	no	bac	onetime	23	242	720	7	2.29	NA	NA	40	Chao1	31314	24401	956.669396	3522.991343	3	3	1657	6102	374	-0.249441167	0.021778643	-0.2394852	0.021996341
Sarria Carabal� et al (2020)	23_2	Cd	Cd in HNO3 2%	salt	soilplant	no	bac	onetime	23	242	720	7	2.29	NA	NA	30	Chao1	31314	26480	956.669396	1730.318757	3	3	1657	2997	373	-0.167675551	0.00520324	-0.166007285	0.005212792
Sarria Carabal� et al (2020)	23_2	Cd	Cd in HNO3 2%	salt	soilplant	no	bac	onetime	23	242	720	7	2.29	NA	NA	20	Chao1	31314	23728	956.669396	474.004571	3	3	1657	821	372	-0.277409496	0.001332419	-0.277676642	0.001332934
Sarria Carabal� et al (2020)	23_2	Cd	Cd in HNO3 2%	salt	soilplant	no	bac	onetime	23	243	720	7	2.29	NA	NA	30	ACE	58204	48336	2712.968915	4335.323171	3	3	4699	7509	379	-0.185777456	0.010217167	-0.182841494	0.010251884
Sarria Carabal� et al (2020)	23_2	Cd	Cd in HNO3 2%	salt	soilplant	no	bac	onetime	23	243	720	7	2.29	NA	NA	40	ACE	58204	45208	2712.968915	2366.558753	3	3	4699	4099	380	-0.252680019	0.004912958	-0.252396161	0.004919073
Sarria Carabal� et al (2020)	23_2	Cd	Cd in HNO3 2%	salt	soilplant	no	bac	onetime	23	243	720	7	2.29	NA	NA	20	ACE	58204	39293	2712.968915	1596.950845	3	3	4699	2766	378	-0.392907695	0.003824403	-0.393168114	0.003828127
Sarria Carabal� et al (2020)	23_2	Cd	Cd in HNO3 2%	salt	soilplant	no	bac	onetime	23	244	720	7	2.29	NA	NA	40	Richness	10544	7730	47.92007234	647.787002	3	3	83	1122	386	-0.310448115	0.007043377	-0.306947082	0.007068036
Sarria Carabal� et al (2020)	23_2	Cd	Cd in HNO3 2%	salt	soilplant	no	bac	onetime	23	244	720	7	2.29	NA	NA	30	Richness	10544	8942	47.92007234	292.1392362	3	3	83	506	385	-0.1647977	0.001088014	-0.164274348	0.001088584
Sarria Carabal� et al (2020)	23_2	Cd	Cd in HNO3 2%	salt	soilplant	no	bac	onetime	23	244	720	7	2.29	NA	NA	20	Richness	10544	8964	47.92007234	31.17691454	3	3	83	54	384	-0.162340422	3.28E-05	-0.162344701	3.28E-05
Moore et al (2016)	24_1	Cu	CuO	nano	sediment	no	bac	onetime	24	194	168	7	NA	NA	2500	NA	Shannon-Wiener	5.405017921	6.240143369	0.126548858	0.15236901	3	3	0.219189052	0.263910867	387	0.143675391	0.001144395	0.14369941	0.001144723
Moore et al (2016)	24_1	Cu	CuO	nano	sediment	no	bac	onetime	24	194	720	7	NA	NA	7500	NA	Shannon-Wiener	5.405017921	5.989247312	0.126548858	0.146242743	3	3	0.219189052	0.253299861	388	0.10263798	0.001144395	0.102661999	0.001144723
Moore et al (2016)	24_1	Cu	CuO	nano	sediment	no	bac	onetime	24	194	2160	7	NA	NA	7500	NA	Shannon-Wiener	5.405017921	5.94265233	0.126548858	0.145105008	3	3	0.219189052	0.251329246	389	0.094827787	0.001144395	0.094851806	0.001144723
Moore et al (2016)	24_1	Cu	CuO	nano	sediment	no	bac	onetime	24	194	5040	7	NA	NA	7500	NA	Shannon-Wiener	5.405017921	6.007168459	0.126548858	0.146680334	3	3	0.219189052	0.25405779	390	0.105625732	0.001144395	0.105649751	0.001144723
Moore et al (2016)	24_1	Cu	CuO	nano	sediment	no	bac	onetime	24	194	7200	7	NA	NA	7500	NA	Shannon-Wiener	5.405017921	6.107526882	0.126548858	0.14913084	3	3	0.219189052	0.258302193	391	0.122194159	0.001144395	0.122218178	0.001144723
Moore et al (2016)	24_2	Cu	CuS	salt	sediment	no	bac	repeated	24	195	168	7	NA	NA	2500	NA	Shannon-Wiener	5.709677419	6.014336918	0.133681917	0.14685537	3	3	0.231543872	0.254360962	392	0.051983577	0.001144395	0.052007596	0.001144723
Moore et al (2016)	24_2	Cu	CuS	salt	sediment	no	bac	repeated	24	195	720	7	NA	NA	7500	NA	Shannon-Wiener	5.709677419	6.23297491	0.133681917	0.152193974	3	3	0.231543872	0.263607695	393	0.087691204	0.001144395	0.087715223	0.001144723
Moore et al (2016)	24_2	Cu	CuS	salt	sediment	no	bac	repeated	24	195	2160	7	NA	NA	7500	NA	Shannon-Wiener	5.709677419	6.114695341	0.133681917	0.149305877	3	3	0.231543872	0.258605364	394	0.068532418	0.001144395	0.068556437	0.001144723
Moore et al (2016)	24_2	Cu	CuS	salt	sediment	no	bac	repeated	24	195	5040	7	NA	NA	7500	NA	Shannon-Wiener	5.709677419	6.107526882	0.133681917	0.14913084	3	3	0.231543872	0.258302193	395	0.067359397	0.001144395	0.067383416	0.001144723
Moore et al (2016)	24_2	Cu	CuS	salt	sediment	no	bac	repeated	24	195	7200	7	NA	NA	7500	NA	Shannon-Wiener	5.709677419	6.114695341	0.133681917	0.149305877	3	3	0.231543872	0.258605364	396	0.068532418	0.001144395	0.068556437	0.001144723
Moore et al (2016)	24_3	Cu	Cu2+	salt	sediment	no	bac	repeated	24	196	168	7	NA	NA	2500	NA	Shannon-Wiener	5.483870968	5.440860215	0.128395061	0.132852474	3	3	0.22238677	0.230107235	397	-0.007874056	0.001144395	-0.007850037	0.001144723
Moore et al (2016)	24_3	Cu	Cu2+	salt	sediment	no	bac	repeated	24	196	720	7	NA	NA	7500	NA	Shannon-Wiener	5.483870968	5.465949821	0.128395061	0.133465101	3	3	0.22238677	0.231168336	398	-0.003273325	0.001144395	-0.003249306	0.001144723
Moore et al (2016)	24_3	Cu	Cu2+	salt	sediment	no	bac	repeated	24	196	2160	7	NA	NA	7500	NA	Shannon-Wiener	5.483870968	6.11827957	0.128395061	0.149393395	3	3	0.22238677	0.25875695	399	0.109469708	0.001144395	0.109493727	0.001144723
Moore et al (2016)	24_3	Cu	Cu2+	salt	sediment	no	bac	repeated	24	196	5040	7	NA	NA	7500	NA	Shannon-Wiener	5.483870968	5.086021505	0.128395061	0.124188182	3	3	0.22238677	0.215100241	400	-0.075315337	0.001144395	-0.075291318	0.001144723
Moore et al (2016)	24_3	Cu	Cu2+	salt	sediment	no	bac	repeated	24	196	7200	7	NA	NA	7500	NA	Shannon-Wiener	5.483870968	5.41218638	0.128395061	0.132152329	3	3	0.22238677	0.228894549	401	-0.013158085	0.001144395	-0.013134066	0.001144723
Naveed et al (2014)	25_1	Cu	CuSO4	salt	baresoil	yes	bac	onetime	25	197	604440	5.6	4	NA	NA	175	Shannon-Wiener	3.599288382	3.542001683	0.103210377	0.105924512	2	2	0.145961515	0.149799881	402	-0.01604414	0.001716593	-0.016008111	0.001717331
Naveed et al (2014)	25_1	Cu	CuSO4	salt	baresoil	yes	bac	onetime	25	197	604440	5.6	4	NA	NA	466	Shannon-Wiener	3.599288382	3.331173874	0.103210377	0.09961965	2	2	0.145961515	0.140883459	403	-0.077411398	0.001716593	-0.077375369	0.001717331
Naveed et al (2014)	25_1	Cu	CuSO4	salt	baresoil	yes	bac	onetime	25	197	604440	5.6	4	NA	NA	2228	Shannon-Wiener	3.599288382	3.060514077	0.103210377	0.091525496	2	2	0.145961515	0.129436597	404	-0.162153253	0.001716593	-0.162117225	0.001717331
Naveed et al (2014)	25_1	Cu	CuSO4	salt	baresoil	yes	bac	onetime	25	197	604440	5.6	4	NA	NA	3837	Shannon-Wiener	3.599288382	3.081413786	0.103210377	0.092150507	2	2	0.145961515	0.130320497	405	-0.155347641	0.001716593	-0.155311613	0.001717331
Naveed et al (2014)	25_1	Cu	CuSO4	salt	baresoil	yes	bac	onetime	25	198	604440	5.6	4	NA	NA	175	ACE	126.9852941	123.0147059	3.641330933	3.678787824	2	2	5.149619591	5.202591634	406	-0.031767377	0.001716593	-0.031731349	0.001717331
Naveed et al (2014)	25_1	Cu	CuSO4	salt	baresoil	yes	bac	onetime	25	198	604440	5.6	4	NA	NA	466	ACE	126.9852941	105	3.641330933	3.140053206	2	2	5.149619591	4.44070583	407	-0.190110935	0.001716593	-0.190074907	0.001717331
Naveed et al (2014)	25_1	Cu	CuSO4	salt	baresoil	yes	bac	onetime	25	198	604440	5.6	4	NA	NA	2228	ACE	126.9852941	88.01470588	3.641330933	2.632103422	2	2	5.149619591	3.722356357	408	-0.366567373	0.001716593	-0.366531344	0.001717331
Naveed et al (2014)	25_1	Cu	CuSO4	salt	baresoil	yes	bac	onetime	25	198	604440	5.6	4	NA	NA	3837	ACE	126.9852941	81.98529412	3.641330933	2.451792244	2	2	5.149619591	3.467357843	409	-0.437531394	0.001716593	-0.437495366	0.001717331
Naveed et al (2014)	25_1	Cu	CuSO4	salt	baresoil	yes	bac	onetime	25	199	604440	5.6	4	NA	NA	175	Shannon-Wiener	3.428915663	3.308433735	0.098324903	0.0989396	2	2	0.139052411	0.139921724	410	-0.035769192	0.001716593	-0.035733164	0.001717331
Naveed et al (2014)	25_1	Cu	CuSO4	salt	baresoil	yes	bac	onetime	25	199	604440	5.6	4	NA	NA	466	Shannon-Wiener	3.428915663	3.804819277	0.098324903	0.113784143	2	2	0.139052411	0.160915078	411	0.104024416	0.001716593	0.104060445	0.001717331
Naveed et al (2014)	25_1	Cu	CuSO4	salt	baresoil	yes	bac	onetime	25	199	604440	5.6	4	NA	NA	2228	Shannon-Wiener	3.428915663	3.404819277	0.098324903	0.101822035	2	2	0.139052411	0.143998103	412	-0.007052215	0.001716593	-0.007016187	0.001717331
Naveed et al (2014)	25_1	Cu	CuSO4	salt	baresoil	yes	bac	onetime	25	199	604440	5.6	4	NA	NA	3837	Shannon-Wiener	3.428915663	2.171084337	0.098324903	0.06492686	2	2	0.139052411	0.091820446	413	-0.45701734	0.001716593	-0.456981312	0.001717331
Naveed et al (2014)	25_1	Cu	CuSO4	salt	baresoil	yes	bac	onetime	25	200	604440	5.6	4	NA	NA	175	ACE	166.0535117	163.1103679	4.761620571	4.877859367	2	2	6.733948391	6.898334873	414	-0.017883021	0.001716593	-0.017846992	0.001717331
Naveed et al (2014)	25_1	Cu	CuSO4	salt	baresoil	yes	bac	onetime	25	200	604440	5.6	4	NA	NA	466	ACE	166.0535117	162.1070234	4.761620571	4.847854081	2	2	6.733948391	6.85590099	415	-0.024053341	0.001716593	-0.024017312	0.001717331
Naveed et al (2014)	25_1	Cu	CuSO4	salt	baresoil	yes	bac	onetime	25	200	604440	5.6	4	NA	NA	2228	ACE	166.0535117	148.0602007	4.761620571	4.427780074	2	2	6.733948391	6.261826631	416	-0.114691144	0.001716593	-0.114655115	0.001717331
Naveed et al (2014)	25_1	Cu	CuSO4	salt	baresoil	yes	bac	onetime	25	200	604440	5.6	4	NA	NA	3837	ACE	166.0535117	120.9698997	4.761620571	3.617637345	2	2	6.733948391	5.116111797	417	-0.316768345	0.001716593	-0.316732316	0.001717331
Li et al (2015)	26_1	Cu	CuCl2	salt	soilplant	yes	bac	onetime	26	151	35040	7.8	1.34	NA	NA	1600	Shannon-Wiener	10.58898305	9.338983051	0.072033898	0.292372881	4	4	0.144067797	0.584745763	423	-0.125616761	0.001026387	-0.125149844	0.001026869
Li et al (2015)	26_1	Cu	CuCl2	salt	soilplant	yes	bac	onetime	26	151	35040	7.8	1.34	NA	NA	800	Shannon-Wiener	10.58898305	10.04661017	0.072033898	0.190677966	4	4	0.144067797	0.381355932	422	-0.052578845	0.000406492	-0.052421876	0.000406558
Li et al (2015)	26_1	Cu	CuCl2	salt	soilplant	yes	bac	onetime	26	151	35040	7.8	1.34	NA	NA	50	Shannon-Wiener	10.58898305	10.18220339	0.072033898	0.169491525	4	4	0.144067797	0.338983051	418	-0.039172695	0.000323362	-0.039057291	0.000323401
Li et al (2015)	26_1	Cu	CuCl2	salt	soilplant	yes	bac	onetime	26	151	35040	7.8	1.34	NA	NA	200	Shannon-Wiener	10.58898305	10.33474576	0.072033898	0.161016949	4	4	0.144067797	0.322033898	420	-0.024302533	0.000289018	-0.0242043	0.000289049
Li et al (2015)	26_1	Cu	CuCl2	salt	soilplant	yes	bac	onetime	26	151	35040	7.8	1.34	NA	NA	100	Shannon-Wiener	10.58898305	10.41525424	0.072033898	0.088983051	4	4	0.144067797	0.177966102	419	-0.016542641	0.000119269	-0.016529283	0.000119273
Li et al (2015)	26_1	Cu	CuCl2	salt	soilplant	yes	bac	onetime	26	151	35040	7.8	1.34	NA	NA	400	Shannon-Wiener	10.58898305	10.3220339	0.072033898	0.084745763	4	4	0.144067797	0.169491525	421	-0.025533302	0.000113684	-0.025522737	0.000113687
Li et al (2015)	26_1	Cu	CuCl2	salt	soilplant	yes	bac	onetime	26	151	35040	7.8	1.34	NA	NA	3200	Shannon-Wiener	10.58898305	9.279661017	0.072033898	0.06779661	4	4	0.144067797	0.13559322	424	-0.131989108	9.97E-05	-0.131985558	9.97E-05
Li et al (2015)	26_1	Cu	CuCl2	salt	soilplant	yes	bac	onetime	26	152	35040	7.8	1.34	NA	NA	800	Richness	5447.28146	4237.745164	146.6165414	355.2430899	4	4	293.2330827	710.4861799	450	-0.251085343	0.007751635	-0.247933972	0.007776588
Li et al (2015)	26_1	Cu	CuCl2	salt	soilplant	yes	bac	onetime	26	152	35040	7.8	1.34	NA	NA	50	Richness	5447.28146	5337.329088	146.6165414	434.2105263	4	4	293.2330827	868.4210526	446	-0.020391312	0.007342842	-0.017444338	0.007365006
Li et al (2015)	26_1	Cu	CuCl2	salt	soilplant	yes	bac	onetime	26	152	35040	7.8	1.34	NA	NA	200	Richness	5447.28146	4970.807802	146.6165414	304.5112782	4	4	293.2330827	609.0225564	448	-0.091534307	0.004477224	-0.090020141	0.004484528
Li et al (2015)	26_1	Cu	CuCl2	salt	soilplant	yes	bac	onetime	26	152	35040	7.8	1.34	NA	NA	3200	Richness	5447.28146	3442.65245	146.6165414	135.3182779	4	4	293.2330827	270.6365558	452	-0.458874434	0.00226944	-0.458464161	0.002270896
Li et al (2015)	26_1	Cu	CuCl2	salt	soilplant	yes	bac	onetime	26	152	35040	7.8	1.34	NA	NA	1600	Richness	5447.28146	3676.664972	146.6165414	73.30827068	4	4	293.2330827	146.6165414	451	-0.393110586	0.001122002	-0.393274031	0.001122343
Li et al (2015)	26_1	Cu	CuCl2	salt	soilplant	yes	bac	onetime	26	152	35040	7.8	1.34	NA	NA	400	Richness	5447.28146	4584.519573	146.6165414	62.05014315	4	4	293.2330827	124.1002863	449	-0.172431352	0.000907635	-0.172701981	0.000907914
Li et al (2015)	26_1	Cu	CuCl2	salt	soilplant	yes	bac	onetime	26	152	35040	7.8	1.34	NA	NA	100	Richness	5447.28146	5221.737618	146.6165414	50.73181174	4	4	293.2330827	101.4636235	447	-0.042286446	0.000818837	-0.042601474	0.000819104
Li et al (2015)	26_2	Cu	CuCl2	salt	soilplant	yes	bac	onetime	26	153	43800	7.8	1.34	NA	NA	3200	Shannon-Wiener	10.77542373	8.783898305	0.042372881	0.266949153	4	4	0.084745763	0.533898305	431	-0.204347653	0.00093906	-0.203893586	0.000939487
Li et al (2015)	26_2	Cu	CuCl2	salt	soilplant	yes	bac	onetime	26	153	43800	7.8	1.34	NA	NA	800	Shannon-Wiener	10.77542373	10.03389831	0.042372881	0.186440678	4	4	0.084745763	0.372881356	429	-0.071298769	0.00036072	-0.071133873	0.00036078
Li et al (2015)	26_2	Cu	CuCl2	salt	soilplant	yes	bac	onetime	26	153	43800	7.8	1.34	NA	NA	400	Shannon-Wiener	10.77542373	9.86440678	0.042372881	0.173728814	4	4	0.084745763	0.347457627	428	-0.088334957	0.000325635	-0.088187603	0.000325683
Li et al (2015)	26_2	Cu	CuCl2	salt	soilplant	yes	bac	onetime	26	153	43800	7.8	1.34	NA	NA	200	Shannon-Wiener	10.77542373	9.944915254	0.042372881	0.127118644	4	4	0.084745763	0.254237288	427	-0.08020657	0.00017885	-0.080132608	0.000178864
Li et al (2015)	26_2	Cu	CuCl2	salt	soilplant	yes	bac	onetime	26	153	43800	7.8	1.34	NA	NA	1600	Shannon-Wiener	10.77542373	9.868644068	0.042372881	0.088983051	4	4	0.084745763	0.177966102	430	-0.087905496	9.68E-05	-0.087872576	9.68E-05
Li et al (2015)	26_2	Cu	CuCl2	salt	soilplant	yes	bac	onetime	26	153	43800	7.8	1.34	NA	NA	100	Shannon-Wiener	10.77542373	10.65677966	0.042372881	0.093220339	4	4	0.084745763	0.186440678	426	-0.011071683	9.20E-05	-0.011041155	9.20E-05
Li et al (2015)	26_2	Cu	CuCl2	salt	soilplant	yes	bac	onetime	26	153	43800	7.8	1.34	NA	NA	50	Shannon-Wiener	10.77542373	10.72033898	0.042372881	0.055084746	4	4	0.084745763	0.110169492	425	-0.005125184	4.19E-05	-0.005119714	4.19E-05
Li et al (2015)	26_2	Cu	CuCl2	salt	soilplant	yes	bac	onetime	26	154	43800	7.8	1.34	NA	NA	3200	Richness	6135.251385	3059.173735	33.85465443	225.5639098	4	4	67.70930886	451.1278195	459	-0.695906195	0.005467094	-0.693203097	0.005481873
Li et al (2015)	26_2	Cu	CuCl2	salt	soilplant	yes	bac	onetime	26	154	43800	7.8	1.34	NA	NA	800	Richness	6135.251385	4671.935622	33.85465443	315.7894737	4	4	67.70930886	631.5789474	457	-0.272477587	0.004599243	-0.270208414	0.004609681
Li et al (2015)	26_2	Cu	CuCl2	salt	soilplant	yes	bac	onetime	26	154	43800	7.8	1.34	NA	NA	1600	Richness	6135.251385	4133.411821	33.85465443	242.501271	4	4	67.70930886	485.0025419	458	-0.39494788	0.003472447	-0.393242105	0.003478372
Li et al (2015)	26_2	Cu	CuCl2	salt	soilplant	yes	bac	onetime	26	154	43800	7.8	1.34	NA	NA	400	Richness	6135.251385	4781.908062	33.85465443	214.2857143	4	4	67.70930886	428.5714286	456	-0.24921141	0.002038543	-0.248222587	0.002040559
Li et al (2015)	26_2	Cu	CuCl2	salt	soilplant	yes	bac	onetime	26	154	43800	7.8	1.34	NA	NA	100	Richness	6135.251385	5954.820325	33.85465443	129.6992481	4	4	67.70930886	259.3984962	454	-0.029850023	0.000504841	-0.029628051	0.000504954
Li et al (2015)	26_2	Cu	CuCl2	salt	soilplant	yes	bac	onetime	26	154	43800	7.8	1.34	NA	NA	200	Richness	6135.251385	5027.19878	33.85465443	84.58646617	4	4	67.70930886	169.1729323	455	-0.199188126	0.000313555	-0.199061798	0.000313596
Li et al (2015)	26_2	Cu	CuCl2	salt	soilplant	yes	bac	onetime	26	154	43800	7.8	1.34	NA	NA	50	Richness	6135.251385	6059.133599	33.85465443	101.5037594	4	4	67.70930886	203.0075188	453	-0.012484233	0.000311085	-0.01235914	0.000311125
Li et al (2015)	26_3	Cu	CuCl2	salt	soilplant	yes	bac	onetime	26	155	35040	4.3	1.62	NA	NA	800	Shannon-Wiener	8.637763179	6.85388509	0.264843035	0.2876851	4	4	0.52968607	0.575370201	438	-0.231328	0.002701919	-0.230917142	0.002703913
Li et al (2015)	26_3	Cu	CuCl2	salt	soilplant	yes	bac	onetime	26	155	35040	4.3	1.62	NA	NA	200	Shannon-Wiener	8.637763179	7.800619245	0.264843035	0.11872274	4	4	0.52968607	0.23744548	436	-0.101940537	0.001171739	-0.102294769	0.001172208
Li et al (2015)	26_3	Cu	CuCl2	salt	soilplant	yes	bac	onetime	26	155	35040	4.3	1.62	NA	NA	50	Shannon-Wiener	8.637763179	8.487076625	0.264843035	0.109590221	4	4	0.52968607	0.219180443	434	-0.017599049	0.001106836	-0.017985731	0.001107292
Li et al (2015)	26_3	Cu	CuCl2	salt	soilplant	yes	bac	onetime	26	155	35040	4.3	1.62	NA	NA	400	Shannon-Wiener	8.637763179	7.770173927	0.264843035	0.068483119	4	4	0.52968607	0.136966238	437	-0.105851109	0.00101778	-0.10628232	0.001018225
Li et al (2015)	26_3	Cu	CuCl2	salt	soilplant	yes	bac	onetime	26	155	35040	4.3	1.62	NA	NA	100	Shannon-Wiener	8.637763179	8.20093156	0.264843035	0.063927629	4	4	0.52968607	0.127855258	435	-0.051895905	0.001000866	-0.052335574	0.001001309
Li et al (2015)	26_3	Cu	CuCl2	salt	soilplant	yes	bac	onetime	26	155	35040	4.3	1.62	NA	NA	12.5	Shannon-Wiener	8.637763179	8.470330085	0.264843035	0.05480588	4	4	0.52968607	0.10961176	432	-0.019574179	0.000981966	-0.020023297	0.000982409
Li et al (2015)	26_3	Cu	CuCl2	salt	soilplant	yes	bac	onetime	26	155	35040	4.3	1.62	NA	NA	25	Shannon-Wiener	8.637763179	8.375967907	0.264843035	0.045651823	4	4	0.52968607	0.091303645	433	-0.030777016	0.000969807	-0.031232213	0.00097025
Li et al (2015)	26_3	Cu	CuCl2	salt	soilplant	yes	bac	onetime	26	156	35040	4.3	1.62	NA	NA	400	Richness	2588.205726	1967.370875	139.0034239	114.2784294	4	4	278.0068478	228.5568587	465	-0.274266796	0.006258471	-0.274021946	0.006268324
Li et al (2015)	26_3	Cu	CuCl2	salt	soilplant	yes	bac	onetime	26	156	35040	4.3	1.62	NA	NA	800	Richness	2588.205726	1631.718511	139.0034239	86.48648649	4	4	278.0068478	172.972973	466	-0.461331105	0.005693737	-0.461368623	0.005701843
Li et al (2015)	26_3	Cu	CuCl2	salt	soilplant	yes	bac	onetime	26	156	35040	4.3	1.62	NA	NA	25	Richness	2588.205726	2216.536752	139.0034239	108.1008232	4	4	278.0068478	216.2016464	461	-0.155018909	0.005262913	-0.155271839	0.005269902
Li et al (2015)	26_3	Cu	CuCl2	salt	soilplant	yes	bac	onetime	26	156	35040	4.3	1.62	NA	NA	50	Richness	2588.205726	2072.39018	139.0034239	80.30888031	4	4	278.0068478	160.6177606	462	-0.222262248	0.004386089	-0.22295359	0.004391377
Li et al (2015)	26_3	Cu	CuCl2	salt	soilplant	yes	bac	onetime	26	156	35040	4.3	1.62	NA	NA	100	Richness	2588.205726	1980.760545	139.0034239	49.42084942	4	4	278.0068478	98.84169884	463	-0.267483981	0.003506911	-0.268614912	0.003511264
Li et al (2015)	26_3	Cu	CuCl2	salt	soilplant	yes	bac	onetime	26	156	35040	4.3	1.62	NA	NA	200	Richness	2588.205726	1882.946019	139.0034239	40.14715524	4	4	278.0068478	80.29431048	464	-0.318127284	0.003338991	-0.319342175	0.003343254
Li et al (2015)	26_3	Cu	CuCl2	salt	soilplant	yes	bac	onetime	26	156	35040	4.3	1.62	NA	NA	12.5	Richness	2588.205726	2138.282218	139.0034239	27.7992278	4	4	278.0068478	55.5984556	460	-0.190962061	0.003053405	-0.192319745	0.003057579
Li et al (2015)	26_4	Cu	CuCl2	salt	soilplant	yes	bac	onetime	26	157	43800	4.3	1.62	NA	NA	200	Shannon-Wiener	8.952835065	7.613413386	0.027397555	0.273975553	4	4	0.054795111	0.547951107	443	-0.162058638	0.00130435	-0.161415828	0.001305189
Li et al (2015)	26_4	Cu	CuCl2	salt	soilplant	yes	bac	onetime	26	157	43800	4.3	1.62	NA	NA	100	Shannon-Wiener	8.952835065	8.803677777	0.027397555	0.305928598	4	4	0.054795111	0.611857197	442	-0.016800686	0.001216934	-0.016201584	0.001217663
Li et al (2015)	26_4	Cu	CuCl2	salt	soilplant	yes	bac	onetime	26	157	43800	4.3	1.62	NA	NA	800	Shannon-Wiener	8.952835065	6.771692424	0.027397555	0.105023962	4	4	0.054795111	0.210047924	445	-0.279219205	0.000249902	-0.279103619	0.000249931
Li et al (2015)	26_4	Cu	CuCl2	salt	soilplant	yes	bac	onetime	26	157	43800	4.3	1.62	NA	NA	12.5	Shannon-Wiener	8.952835065	8.621027408	0.027397555	0.105034732	4	4	0.054795111	0.210069463	439	-0.037765983	0.000157804	-0.037696446	0.000157815
Li et al (2015)	26_4	Cu	CuCl2	salt	soilplant	yes	bac	onetime	26	157	43800	4.3	1.62	NA	NA	400	Shannon-Wiener	8.952835065	7.267885413	0.027397555	0.063938399	4	4	0.054795111	0.127876797	444	-0.208504865	8.68E-05	-0.20847085	8.68E-05
Li et al (2015)	26_4	Cu	CuCl2	salt	soilplant	yes	bac	onetime	26	157	43800	4.3	1.62	NA	NA	50	Shannon-Wiener	8.952835065	8.81128103	0.027397555	0.031974584	4	4	0.054795111	0.063949168	441	-0.015937414	2.25E-05	-0.015935512	2.25E-05
Li et al (2015)	26_4	Cu	CuCl2	salt	soilplant	yes	bac	onetime	26	157	43800	4.3	1.62	NA	NA	25	Shannon-Wiener	8.952835065	8.554052017	0.027397555	0.027397555	4	4	0.054795111	0.054795111	440	-0.045565158	1.96E-05	-0.045564712	1.96E-05
Li et al (2015)	26_4	Cu	CuCl2	salt	soilplant	yes	bac	onetime	26	158	43800	4.3	1.62	NA	NA	100	Richness	2705.587528	2462.606542	210.045895	324.3243243	4	4	420.0917899	648.6486486	470	-0.094098731	0.023371844	-0.088439865	0.023540427
Li et al (2015)	26_4	Cu	CuCl2	salt	soilplant	yes	bac	onetime	26	158	43800	4.3	1.62	NA	NA	200	Richness	2705.587528	1604.953741	210.045895	166.7953668	4	4	420.0917899	333.5907336	471	-0.522224155	0.016827533	-0.519837445	0.016904021
Li et al (2015)	26_4	Cu	CuCl2	salt	soilplant	yes	bac	onetime	26	158	43800	4.3	1.62	NA	NA	25	Richness	2705.587528	2259.772711	210.045895	185.3354702	4	4	420.0917899	370.6709405	468	-0.180054852	0.012753531	-0.179705142	0.012794317
Li et al (2015)	26_4	Cu	CuCl2	salt	soilplant	yes	bac	onetime	26	158	43800	4.3	1.62	NA	NA	12.5	Richness	2705.587528	2292.715087	210.045895	148.2625483	4	4	420.0917899	296.5250965	467	-0.165582347	0.010208851	-0.166504977	0.010235757
Li et al (2015)	26_4	Cu	CuCl2	salt	soilplant	yes	bac	onetime	26	158	43800	4.3	1.62	NA	NA	400	Richness	2705.587528	1395.942303	210.045895	67.95366795	4	4	420.0917899	135.9073359	472	-0.661749416	0.008396742	-0.663578101	0.008417713
Li et al (2015)	26_4	Cu	CuCl2	salt	soilplant	yes	bac	onetime	26	158	43800	4.3	1.62	NA	NA	50	Richness	2705.587528	2436.86166	210.045895	95.76018067	4	4	420.0917899	191.5203613	469	-0.104608083	0.007571272	-0.106849503	0.007590627
Li et al (2015)	26_4	Cu	CuCl2	salt	soilplant	yes	bac	onetime	26	158	43800	4.3	1.62	NA	NA	800	Richness	2705.587528	1162.220441	210.045895	37.06563707	4	4	420.0917899	74.13127413	473	-0.84498674	0.007044161	-0.847491716	0.007062841
Yang et al (2017)	27_1	Cu	NA	NA	sediment	no	bac	onetime	27	261	432	7	2.1	NA	NA	750	Chao1	3724.719929	3445.317106	64.248139	97.37986439	4	4	128.496278	194.7597288	477	-0.077975714	0.001096409	-0.077725041	0.001096773
Yang et al (2017)	27_1	Cu	NA	NA	sediment	no	bac	onetime	27	261	432	7	2.1	NA	NA	500	Chao1	3724.719929	3816.825435	64.248139	64.2135908	4	4	128.496278	128.4271816	476	0.024427377	0.000580573	0.024420131	0.000580657
Yang et al (2017)	27_1	Cu	NA	NA	sediment	no	bac	onetime	27	261	432	7	2.1	NA	NA	125	Chao1	3724.719929	4178.222656	64.248139	64.25965507	4	4	128.496278	128.5193101	474	0.114894292	0.000534066	0.114863793	0.000534138
Yang et al (2017)	27_1	Cu	NA	NA	sediment	no	bac	onetime	27	261	432	7	2.1	NA	NA	250	Chao1	3724.719929	4092.865566	64.248139	53.88367851	4	4	128.496278	107.767357	475	0.09425369	0.000470856	0.094191586	0.000470916
Yang et al (2017)	27_1	Cu	NA	NA	sediment	no	bac	onetime	27	262	504	7	2.1	NA	NA	62.5	Chao1	3911.627907	4195.348837	117.4418605	141.8604651	4	4	234.8837209	283.7209302	478	0.07002286	0.002044797	0.070143831	0.002045857
Yang et al (2017)	27_1	Cu	NA	NA	sediment	no	bac	onetime	27	262	504	7	2.1	NA	NA	125	Chao1	3911.627907	4193.023256	117.4418605	84.88372093	4	4	234.8837209	169.7674419	479	0.069468383	0.001311249	0.069222579	0.001311739
Yang et al (2017)	27_1	Cu	NA	NA	sediment	no	bac	onetime	27	262	504	7	2.1	NA	NA	500	Chao1	3911.627907	3927.906977	117.4418605	72.09302326	4	4	234.8837209	144.1860465	481	0.004153076	0.001238299	0.003870798	0.001238762
Yang et al (2017)	27_1	Cu	NA	NA	sediment	no	bac	onetime	27	262	504	7	2.1	NA	NA	750	Chao1	3911.627907	3872.093023	117.4418605	58.13953488	4	4	234.8837209	116.2790698	482	-0.010158438	0.001126878	-0.010496426	0.00112731
Yang et al (2017)	27_1	Cu	NA	NA	sediment	no	bac	onetime	27	262	504	7	2.1	NA	NA	250	Chao1	3911.627907	4374.418605	117.4418605	58.13953488	4	4	234.8837209	116.2790698	480	0.111819989	0.001078073	0.111457598	0.001078495
McTee et al (2019)	28_1	Cu	CuSO4	salt	soilplant	yes	bac	repeated	28	186	1440	7.68	1.21	2	NA	173.796	Shannon-Wiener	7.13913	7.141533617	0.443478	0.440300191	4	4	0.886956	0.880600381	483	0.000336625	0.00765996	0.000307794	0.007674629
McTee et al (2019)	28_1	Cu	CuSO4	salt	soilplant	yes	bac	repeated	28	187	5760	7.68	1.21	8	NA	721.787	Shannon-Wiener	6.308696	7.154685162	0.330435	0.120808636	4	4	0.66087	0.241617273	484	0.12583841	0.003028535	0.124609254	0.003032339
McTee et al (2019)	28_1	Cu	CuSO4	salt	soilplant	yes	bac	repeated	28	188	11520	7.68	1.21	16	NA	1629.78	Shannon-Wiener	7.626087	6.896151112	0.082609	0.128321256	4	4	0.165218	0.256642512	485	-0.100611424	0.000463587	-0.100496972	0.000463653
McTee et al (2019)	28_1	Cu	CuSO4	salt	soilplant	yes	bac	repeated	28	189	18720	7.68	1.21	26	NA	2798.77	Shannon-Wiener	7.643478	6.59871561	0.16087	0.06541868	4	4	0.32174	0.130837359	486	-0.14697771	0.000541248	-0.147150049	0.000541351
McTee et al (2019)	28_1	Cu	CuSO4	salt	soilplant	yes	bac	repeated	28	190	1440	7.68	1.21	2	NA	173.796	Richness	230.6452	235.8024529	12.90323	69.93985871	4	4	25.80646	139.8797174	491	0.022113792	0.09110344	0.064535773	0.094978023
McTee et al (2019)	28_1	Cu	CuSO4	salt	soilplant	yes	bac	repeated	28	191	5760	7.68	1.21	8	NA	721.787	Richness	208.6022	286.7557843	10.75269	17.40683352	4	4	21.50538	34.81366704	492	0.318201839	0.006341841	0.318715729	0.00635216
McTee et al (2019)	28_1	Cu	CuSO4	salt	soilplant	yes	bac	repeated	28	192	11520	7.68	1.21	16	NA	1629.78	Richness	328.4946	247.1990966	17.2043	15.19027234	4	4	34.4086	30.38054469	493	-0.284326329	0.006518995	-0.283809779	0.006529886
McTee et al (2019)	28_1	Cu	CuSO4	salt	soilplant	yes	bac	repeated	28	193	18720	7.68	1.21	26	NA	2798.77	Richness	357.5269	206.4566536	26.34409	13.2914883	4	4	52.68818	26.5829766	494	-0.549120124	0.009574029	-0.549762473	0.009597357
Kou et al (2018)	29_1	Cu	CuCl2	salt	baresoil	no	bac	onetime	29	149	17520	8.1	1.65	NA	NA	34.22	Shannon-Wiener	4.134244057	4.038059962	0.083827755	0.085389697	4	4	0.16765551	0.170779394	495	-0.023540127	0.000858297	-0.023522113	0.000858481
Kou et al (2018)	29_1	Cu	CuCl2	salt	baresoil	no	bac	onetime	29	150	17520	8.1	1.65	NA	NA	34.22	Simpson	15.99910714	14.43660714	0.324404948	0.305279645	4	4	0.648809897	0.610559291	496	-0.102765774	0.000858297	-0.102747759	0.000858481
An et al (2019)	3_1	Cd	CdSO4	salt	baresoil	no	bac	onetime	3	1	30696	7.56	1.49	0.64	NA	0.6	Shannon-Wiener	6.5	6.13	0.011547005	0.034641016	3	3	0.02	0.06	41	-0.058607427	3.51E-05	-0.058593038	3.51E-05
An et al (2019)	3_1	Cd	CdSO4	salt	baresoil	no	bac	onetime	3	1	30696	7.56	1.49	1.27	NA	1.2	Shannon-Wiener	6.5	6.25	0.011547005	0.017320508	3	3	0.02	0.03	42	-0.039220713	1.08E-05	-0.039218451	1.08E-05
An et al (2019)	3_1	Cd	CdSO4	salt	baresoil	no	bac	onetime	3	3	30696	7.56	1.49	0.64	NA	0.6	ACE	2224	1993	25.98076211	17.89785834	3	3	45	31	45	-0.109666335	0.000217116	-0.109694246	0.000217128
An et al (2019)	3_1	Cd	CdSO4	salt	baresoil	no	bac	onetime	3	3	30696	7.56	1.49	1.27	NA	1.2	ACE	2224	2914	25.98076211	1.732050808	3	3	45	3	46	0.270219331	0.000136822	0.270151274	0.000136832
An et al (2019)	3_1	Cd	CdSO4	salt	baresoil	no	bac	onetime	3	4	30696	7.56	1.49	0.64	NA	0.6	Chao1	2159	1921	27.13546265	12.70170592	3	3	47	22	47	-0.116799268	0.000201687	-0.116856392	0.0002017
An et al (2019)	3_1	Cd	CdSO4	salt	baresoil	no	bac	onetime	3	4	30696	7.56	1.49	1.27	NA	1.2	Chao1	2159	1948	27.13546265	4.618802154	3	3	47	8	48	-0.102841946	0.00016359	-0.102918119	0.000163602
An et al (2019)	3_2	Cd	CdSO4	salt	baresoil	no	bac	onetime	3	5	36528	8.06	1.49	0.75	NA	0.6	Shannon-Wiener	6.51	6.48	0.023094011	0.017320508	3	3	0.04	0.03	49	-0.004618946	1.97E-05	-0.004621666	1.97E-05
An et al (2019)	3_2	Cd	CdSO4	salt	baresoil	no	bac	onetime	3	5	36528	8.06	1.49	1.27	NA	1.2	Shannon-Wiener	6.51	6.56	0.023094011	0.011547005	3	3	0.04	0.02	50	0.007651147	1.57E-05	0.007646404	1.57E-05
An et al (2019)	3_2	Cd	CdSO4	salt	baresoil	no	bac	onetime	3	7	36528	8.06	1.49	0.75	NA	0.6	ACE	2391	2385	15.011107	21.93931023	3	3	26	38	53	-0.002512564	0.000124035	-0.002489962	0.000124039
An et al (2019)	3_2	Cd	CdSO4	salt	baresoil	no	bac	onetime	3	7	36528	8.06	1.49	1.27	NA	1.2	ACE	2391	2413	15.011107	8.082903769	3	3	26	14	54	0.009159098	5.06E-05	0.009145001	5.06E-05
An et al (2019)	3_2	Cd	CdSO4	salt	baresoil	no	bac	onetime	3	8	36528	8.06	1.49	0.75	NA	0.6	Chao1	2318	2307	10.96965511	16.74315781	3	3	19	29	55	-0.004756766	7.51E-05	-0.004741627	7.51E-05
An et al (2019)	3_2	Cd	CdSO4	salt	baresoil	no	bac	onetime	3	8	36528	8.06	1.49	1.27	NA	1.2	Chao1	2318	2316	10.96965511	4.618802154	3	3	19	8	56	-0.000863185	2.64E-05	-0.000872394	2.64E-05
Liu et al (2021)	30_1	Cu	nanoCuO	nano	baresoil	no	bac	onetime	30	180	336	5.7	2.38	NA	NA	50	Shannon-Wiener	9.075437568	9.124106821	0.074269217	0.025004511	2	2	0.105032534	0.035361719	497	0.005348416	7.45E-05	0.005318686	7.45E-05
Liu et al (2021)	30_1	Cu	nanoCuO	nano	baresoil	no	bac	onetime	30	180	336	5.7	2.38	NA	NA	100	Shannon-Wiener	9.075437568	9.13821725	0.074269217	0.01984843	2	2	0.105032534	0.028069919	498	0.006893721	7.17E-05	0.006862595	7.17E-05
Liu et al (2021)	30_1	Cu	nanoCuO	nano	baresoil	no	bac	onetime	30	180	336	5.7	2.38	NA	NA	200	Shannon-Wiener	9.075437568	9.236886503	0.074269217	0.019852941	2	2	0.105032534	0.028076299	499	0.017633275	7.16E-05	0.017602099	7.16E-05
Liu et al (2021)	30_1	Cu	nanoCuO	nano	baresoil	no	bac	onetime	30	181	336	5.7	2.38	NA	NA	50	ACE	1847.930506	1928.887753	35.97342872	94.75387498	2	2	50.87411078	134.0022151	500	0.042877176	0.002792085	0.043894259	0.002795069
Liu et al (2021)	30_1	Cu	nanoCuO	nano	baresoil	no	bac	onetime	30	181	336	5.7	2.38	NA	NA	100	ACE	1847.930506	1887.037983	35.97342872	53.50877193	2	2	50.87411078	75.67283097	501	0.020942028	0.00118302	0.021154578	0.001183415
Liu et al (2021)	30_1	Cu	nanoCuO	nano	baresoil	no	bac	onetime	30	181	336	5.7	2.38	NA	NA	200	ACE	1847.930506	1975.012775	35.97342872	7.026060296	2	2	50.87411078	9.936349761	502	0.066508499	0.000391615	0.066325347	0.000391687
Liu et al (2021)	30_1	Cu	nanoCuO	nano	baresoil	no	bac	onetime	30	182	336	5.7	2.38	NA	NA	50	Chao1	1686.58033	1779.642142	46.13988989	108.7024525	2	2	65.25165805	153.7284825	503	0.053709295	0.004479307	0.055200539	0.004486546
Liu et al (2021)	30_1	Cu	nanoCuO	nano	baresoil	no	bac	onetime	30	182	336	5.7	2.38	NA	NA	100	Chao1	1686.58033	1740.540541	46.13988989	25.02502503	2	2	65.25165805	35.39072979	504	0.031492715	0.000955128	0.03122187	0.00095543
Liu et al (2021)	30_1	Cu	nanoCuO	nano	baresoil	no	bac	onetime	30	182	336	5.7	2.38	NA	NA	200	Chao1	1686.58033	1812.487487	46.13988989	13.29454454	2	2	65.25165805	18.8013252	505	0.071997198	0.000802211	0.071649895	0.000802492
Liu et al (2021)	30_2	Cu	nanoCuO	nano	baresoil	no	fun	onetime	30	183	336	5.7	2.38	NA	NA	200	Shannon-Wiener	5.163431073	5.119764963	1.11299614	0.725877067	2	2	1.574014237	1.026545192	508	-0.008492763	0.066564744	-0.021673744	0.067846198
Liu et al (2021)	30_2	Cu	nanoCuO	nano	baresoil	no	fun	onetime	30	183	336	5.7	2.38	NA	NA	100	Shannon-Wiener	5.163431073	6.026844864	1.11299614	0.294342992	2	2	1.574014237	0.416263851	507	0.154622339	0.048848567	0.132583269	0.049930834
Liu et al (2021)	30_2	Cu	nanoCuO	nano	baresoil	no	fun	onetime	30	183	336	5.7	2.38	NA	NA	50	Shannon-Wiener	5.163431073	5.631459185	1.11299614	0.241920618	2	2	1.574014237	0.342127418	506	0.086767294	0.04830881	0.064458346	0.049389934
Liu et al (2021)	30_2	Cu	nanoCuO	nano	baresoil	no	fun	onetime	30	184	336	5.7	2.38	NA	NA	200	ACE	322.6666667	362	76	30	2	2	107.4802307	42.42640687	511	0.115024413	0.06234569	0.09071949	0.063908166
Liu et al (2021)	30_2	Cu	nanoCuO	nano	baresoil	no	fun	onetime	30	184	336	5.7	2.38	NA	NA	50	ACE	322.6666667	363.3333333	76	7	2	2	107.4802307	9.899494937	509	0.118700888	0.055848949	0.091147594	0.057387909
Liu et al (2021)	30_2	Cu	nanoCuO	nano	baresoil	no	fun	onetime	30	184	336	5.7	2.38	NA	NA	100	ACE	322.6666667	358.3333333	76	5.333333333	2	2	107.4802307	7.542472333	510	0.104843853	0.055699293	0.077215732	0.057238209
Liu et al (2021)	30_2	Cu	nanoCuO	nano	baresoil	no	fun	onetime	30	185	336	5.7	2.38	NA	NA	200	Chao1	325.4966887	360.9271523	73.17880795	28.47682119	2	2	103.4904627	40.27230674	514	0.103323855	0.056769985	0.081163928	0.058066755
Liu et al (2021)	30_2	Cu	nanoCuO	nano	baresoil	no	fun	onetime	30	185	336	5.7	2.38	NA	NA	100	Chao1	325.4966887	358.6092715	73.17880795	5.298013245	2	2	103.4904627	7.492522185	513	0.096881127	0.050763184	0.071717799	0.052040603
Liu et al (2021)	30_2	Cu	nanoCuO	nano	baresoil	no	fun	onetime	30	185	336	5.7	2.38	NA	NA	50	Chao1	325.4966887	360.5960265	73.17880795	4.966887417	2	2	103.4904627	7.024239548	512	0.102406003	0.050734646	0.077228406	0.052012058
Wu et al (2018)	32_1	Cd	CdCl2	salt	baresoil	no	bac	onetime	32	253	1440	8.82	1.25	NA	NA	15	Shannon-Wiener	5.66	5.68	0.06350853	0.057735027	3	3	0.11	0.1	517	0.003527341	0.000229221	0.003516049	0.000229234
Wu et al (2018)	32_1	Cd	CdCl2	salt	baresoil	no	bac	onetime	32	253	1440	8.82	1.25	NA	NA	20	Shannon-Wiener	5.66	5.12	0.06350853	0.046188022	3	3	0.11	0.08	518	-0.100269453	0.000207282	-0.100291714	0.000207293
Wu et al (2018)	32_1	Cd	CdCl2	salt	baresoil	no	bac	onetime	32	253	1440	8.82	1.25	NA	NA	5	Shannon-Wiener	5.66	5.47	0.06350853	0.040414519	3	3	0.11	0.07	515	-0.034145276	0.00018049	-0.034180932	0.000180499
Wu et al (2018)	32_1	Cd	CdCl2	salt	baresoil	no	bac	onetime	32	253	1440	8.82	1.25	NA	NA	10	Shannon-Wiener	5.66	5.99	0.06350853	0.034641016	3	3	0.11	0.06	516	0.05666752	0.000159346	0.056621291	0.000159355
Wu et al (2018)	32_1	Cd	CdCl2	salt	baresoil	no	bac	onetime	32	254	1440	8.82	1.25	NA	NA	20	Chao1	1200	1033	27.71281292	30.022214	3	3	48	52	526	-0.149854367	0.001377999	-0.149698701	0.001378498
Wu et al (2018)	32_1	Cd	CdCl2	salt	baresoil	no	bac	onetime	32	254	1440	8.82	1.25	NA	NA	10	Chao1	1200	1193	27.71281292	25.98076211	3	3	48	45	524	-0.005850414	0.0010076	-0.005879947	0.001007855
Wu et al (2018)	32_1	Cd	CdCl2	salt	baresoil	no	bac	onetime	32	254	1440	8.82	1.25	NA	NA	5	Chao1	1200	1176	27.71281292	22.5166605	3	3	48	39	523	-0.020202707	0.000899934	-0.020286074	0.000900143
Wu et al (2018)	32_1	Cd	CdCl2	salt	baresoil	no	bac	onetime	32	254	1440	8.82	1.25	NA	NA	15	Chao1	1200	997	27.71281292	18.47520861	3	3	48	32	525	-0.185326066	0.000876724	-0.185421037	0.000876925
Wu et al (2018)	32_1	Cd	CdCl2	salt	baresoil	no	bac	onetime	32	256	1440	8.82	1.25	NA	NA	15	Richness	1126	964	19.62990915	19.05255888	3	3	34	33	541	-0.155335514	0.000694539	-0.155292165	0.000694661
Wu et al (2018)	32_1	Cd	CdCl2	salt	baresoil	no	bac	onetime	32	256	1440	8.82	1.25	NA	NA	20	Richness	1126	936	19.62990915	12.70170592	3	3	34	22	542	-0.184811332	0.000488071	-0.184871217	0.000488134
Wu et al (2018)	32_1	Cd	CdCl2	salt	baresoil	no	bac	onetime	32	256	1440	8.82	1.25	NA	NA	10	Richness	1126	1151	19.62990915	15.58845727	3	3	34	27	540	0.0219596	0.000487344	0.021899352	0.000487407
Wu et al (2018)	32_1	Cd	CdCl2	salt	baresoil	no	bac	onetime	32	256	1440	8.82	1.25	NA	NA	5	Richness	1126	1124	19.62990915	12.12435565	3	3	34	21	539	-0.001777778	0.000420275	-0.001871561	0.000420328
Wu et al (2018)	32_2	Cd	CdCl2	salt	baresoil	no	fun	onetime	32	257	1440	8.82	1.25	NA	NA	20	Shannon-Wiener	2.98	2.74	0.138564065	0.178978583	3	3	0.24	0.31	522	-0.08396538	0.006428852	-0.082913019	0.006440292
Wu et al (2018)	32_2	Cd	CdCl2	salt	baresoil	no	fun	onetime	32	257	1440	8.82	1.25	NA	NA	10	Shannon-Wiener	2.98	4.11	0.138564065	0.161658075	3	3	0.24	0.28	520	0.321499728	0.003709139	0.321192233	0.003712673
Wu et al (2018)	32_2	Cd	CdCl2	salt	baresoil	no	fun	onetime	32	257	1440	8.82	1.25	NA	NA	5	Shannon-Wiener	2.98	3.15	0.138564065	0.109696551	3	3	0.24	0.19	519	0.055479152	0.003374797	0.055004486	0.003377869
Wu et al (2018)	32_2	Cd	CdCl2	salt	baresoil	no	fun	onetime	32	257	1440	8.82	1.25	NA	NA	15	Shannon-Wiener	2.98	2.21	0.138564065	0.069282032	3	3	0.24	0.12	521	-0.298930785	0.003144846	-0.299520427	0.003147666
Wu et al (2018)	32_2	Cd	CdCl2	salt	baresoil	no	fun	onetime	32	258	1440	8.82	1.25	NA	NA	20	Chao1	377	205	12.70170592	9.237604307	3	3	22	16	530	-0.609235208	0.003165656	-0.608787499	0.003168362
Wu et al (2018)	32_2	Cd	CdCl2	salt	baresoil	no	fun	onetime	32	258	1440	8.82	1.25	NA	NA	15	Chao1	377	182	12.70170592	7.505553499	3	3	22	13	529	-0.7282385	0.002835799	-0.72795572	0.00283789
Wu et al (2018)	32_2	Cd	CdCl2	salt	baresoil	no	fun	onetime	32	258	1440	8.82	1.25	NA	NA	5	Chao1	377	380	12.70170592	15.011107	3	3	22	26	527	0.007926065	0.002695599	0.008138746	0.002697461
Wu et al (2018)	32_2	Cd	CdCl2	salt	baresoil	no	fun	onetime	32	258	1440	8.82	1.25	NA	NA	10	Chao1	377	272	12.70170592	10.39230485	3	3	22	18	528	-0.326443121	0.002594894	-0.326280793	0.002596604
Wu et al (2018)	32_2	Cd	CdCl2	salt	baresoil	no	fun	onetime	32	260	1440	8.82	1.25	NA	NA	20	Richness	363	203	10.39230485	8.660254038	3	3	18	15	546	-0.581196855	0.002639607	-0.580696668	0.002641599
Wu et al (2018)	32_2	Cd	CdCl2	salt	baresoil	no	fun	onetime	32	260	1440	8.82	1.25	NA	NA	15	Richness	363	177	10.39230485	6.350852961	3	3	18	11	545	-0.718253102	0.002107028	-0.718019204	0.002108193
Wu et al (2018)	32_2	Cd	CdCl2	salt	baresoil	no	fun	onetime	32	260	1440	8.82	1.25	NA	NA	5	Richness	363	371	10.39230485	12.12435565	3	3	18	21	543	0.021799228	0.001887612	0.021923418	0.001888518
Wu et al (2018)	32_2	Cd	CdCl2	salt	baresoil	no	fun	onetime	32	260	1440	8.82	1.25	NA	NA	10	Richness	363	271	10.39230485	8.660254038	3	3	18	15	544	-0.292284013	0.001840844	-0.292183207	0.001841701
Duan et al (2020)	34_1	Cd	CdCl2	salt	soilplant	no	bac	onetime	34	55	1200	4.02	4.88	NA	NA	1	Chao1	5752.34	6640.15	230.05	262.1	3	3	398.4582883	453.9705167	547	0.143527825	0.003157432	0.143507148	0.003159925
Duan et al (2020)	34_1	Cd	CdCl2	salt	soilplant	no	bac	onetime	34	55	1200	4.02	4.88	NA	NA	25	Chao1	5752.34	6387.26	230.05	250.22	3	3	398.4582883	433.3937531	549	0.104698653	0.003134063	0.104666291	0.00313652
Duan et al (2020)	34_1	Cd	CdCl2	salt	soilplant	no	bac	onetime	34	55	1200	4.02	4.88	NA	NA	50	Chao1	5752.34	5787.17	230.05	210.17	3	3	398.4582883	364.0251182	550	0.00603667	0.002918285	0.005896419	0.002920434
Duan et al (2020)	34_1	Cd	CdCl2	salt	soilplant	no	bac	onetime	34	55	1200	4.02	4.88	NA	NA	75	Chao1	5752.34	6122.63	230.05	188.45	3	3	398.4582883	326.4049747	551	0.062385014	0.002546756	0.062058999	0.002548484
Duan et al (2020)	34_1	Cd	CdCl2	salt	soilplant	no	bac	onetime	34	55	1200	4.02	4.88	NA	NA	5	Chao1	5752.34	6472.54	230.05	180.01	3	3	398.4582883	311.7864659	548	0.117961884	0.002372864	0.117548922	0.002374442
Duan et al (2020)	34_1	Cd	CdCl2	salt	soilplant	no	bac	onetime	34	55	1200	4.02	4.88	NA	NA	100	Chao1	5752.34	6774.61	230.05	170.71	3	3	398.4582883	295.6783934	552	0.163575072	0.002234358	0.163092857	0.002235839
Duan et al (2020)	34_1	Cd	CdCl2	salt	soilplant	no	bac	onetime	34	56	1200	4.02	4.88	NA	NA	50	ACE	6001.94	6052.89	261.62	201.47	3	3	453.1391323	348.9562762	556	0.008453094	0.003007908	0.008057026	0.003010327
Duan et al (2020)	34_1	Cd	CdCl2	salt	soilplant	no	bac	onetime	34	56	1200	4.02	4.88	NA	NA	100	ACE	6001.94	7024.95	261.62	211.32	3	3	453.1391323	366.0169767	558	0.157385347	0.00280491	0.15688778	0.002807124
Duan et al (2020)	34_1	Cd	CdCl2	salt	soilplant	no	bac	onetime	34	56	1200	4.02	4.88	NA	NA	25	ACE	6001.94	6651.54	261.62	191.8	3	3	453.1391323	332.2073449	555	0.102765657	0.002731504	0.102231387	0.002733654
Duan et al (2020)	34_1	Cd	CdCl2	salt	soilplant	no	bac	onetime	34	56	1200	4.02	4.88	NA	NA	1	ACE	6001.94	6799.2	261.62	164.02	3	3	453.1391323	284.0909735	553	0.124722208	0.002481961	0.124063167	0.002483936
Duan et al (2020)	34_1	Cd	CdCl2	salt	soilplant	no	bac	onetime	34	56	1200	4.02	4.88	NA	NA	5	ACE	6001.94	6715.33	261.62	121.21	3	3	453.1391323	209.9418784	554	0.112310222	0.002225815	0.111523108	0.002227673
Duan et al (2020)	34_1	Cd	CdCl2	salt	soilplant	no	bac	onetime	34	56	1200	4.02	4.88	NA	NA	75	ACE	6001.94	6351.09	261.62	99.82	3	3	453.1391323	172.8933116	557	0.056543701	0.002147045	0.055717202	0.002148881
Duan et al (2020)	34_1	Cd	CdCl2	salt	soilplant	no	bac	onetime	34	57	1200	4.02	4.88	NA	NA	50	Shannon-Wiener	10.57	10.4	0.04	0.21	3	3	0.069282032	0.36373067	562	-0.016213994	0.00042205	-0.01601729	0.000422133
Duan et al (2020)	34_1	Cd	CdCl2	salt	soilplant	no	bac	onetime	34	57	1200	4.02	4.88	NA	NA	75	Shannon-Wiener	10.57	10.58	0.04	0.18	3	3	0.069282032	0.311769145	563	0.000945627	0.000303771	0.001083191	0.000303813
Duan et al (2020)	34_1	Cd	CdCl2	salt	soilplant	no	bac	onetime	34	57	1200	4.02	4.88	NA	NA	5	Shannon-Wiener	10.57	10.45	0.04	0.15	3	3	0.069282032	0.259807621	560	-0.011417821	0.00022036	-0.011321962	0.000220381
Duan et al (2020)	34_1	Cd	CdCl2	salt	soilplant	no	bac	onetime	34	57	1200	4.02	4.88	NA	NA	25	Shannon-Wiener	10.57	10.33	0.04	0.11	3	3	0.069282032	0.190525589	561	-0.022967517	0.000127713	-0.022917981	0.00012772
Duan et al (2020)	34_1	Cd	CdCl2	salt	soilplant	no	bac	onetime	34	57	1200	4.02	4.88	NA	NA	100	Shannon-Wiener	10.57	10.71	0.04	0.09	3	3	0.069282032	0.155884573	564	0.013158085	8.49E-05	0.013186232	8.49E-05
Duan et al (2020)	34_1	Cd	CdCl2	salt	soilplant	no	bac	onetime	34	57	1200	4.02	4.88	NA	NA	1	Shannon-Wiener	10.57	10.16	0.04	0.08	3	3	0.069282032	0.138564065	559	-0.039561358	7.63E-05	-0.039537518	7.63E-05
Duan et al (2020)	34_1	Cd	CdCl2	salt	soilplant	no	bac	onetime	34	58	1200	4.02	4.88	NA	NA	5	Simpson	0.9972	0.9954	0.01	0.02	3	3	0.017320508	0.034641016	566	-0.001806685	0.000504268	-0.001655114	0.000504354
Duan et al (2020)	34_1	Cd	CdCl2	salt	soilplant	no	bac	onetime	34	58	1200	4.02	4.88	NA	NA	75	Simpson	0.9972	0.9973	0.01	0.02	3	3	0.017320508	0.034641016	569	0.000100276	0.000502731	0.000251079	0.000502817
Duan et al (2020)	34_1	Cd	CdCl2	salt	soilplant	no	bac	onetime	34	58	1200	4.02	4.88	NA	NA	1	Simpson	0.9972	0.994	0.01	0.01	3	3	0.017320508	0.017320508	565	-0.003214145	0.000201773	-0.003213821	0.000201783
Duan et al (2020)	34_1	Cd	CdCl2	salt	soilplant	no	bac	onetime	34	58	1200	4.02	4.88	NA	NA	25	Simpson	0.9972	0.9962	0.01	0.01	3	3	0.017320508	0.017320508	567	-0.001003311	0.000201327	-0.00100321	0.000201337
Duan et al (2020)	34_1	Cd	CdCl2	salt	soilplant	no	bac	onetime	34	58	1200	4.02	4.88	NA	NA	50	Simpson	0.9972	0.9966	0.01	0.01	3	3	0.017320508	0.017320508	568	-0.000601866	0.000201246	-0.000601805	0.000201256
Duan et al (2020)	34_1	Cd	CdCl2	salt	soilplant	no	bac	onetime	34	58	1200	4.02	4.88	NA	NA	100	Simpson	0.9972	0.9976	0.01	0	3	3	0.017320508	0	570	0.000401043	0.000100562	0.000350762	0.000100567
Ding et al (2017)	35_1	Cd	CdCl2	salt	sediment	no	bac	onetime	35	47	672	7.58	8.22	NA	NA	5	Richness	3367.647	3516.915954	35.94771	14.5162592	5	5	80.3815232	32.45934236	573	0.043370175	0.00013098	0.043321722	0.000130987
Ding et al (2017)	35_1	Cd	CdCl2	salt	sediment	no	bac	onetime	35	47	672	7.58	8.22	NA	NA	25	Richness	3367.647	3420.465337	35.94771	12.85725815	5	5	80.3815232	28.74970323	577	0.015562324	0.000128073	0.015512417	0.00012808
Ding et al (2017)	35_1	Cd	CdCl2	salt	sediment	no	bac	onetime	35	48	1344	7.58	8.22	NA	NA	25	Richness	3429.739	3460.343958	50.65359	24.47026551	5	5	113.2648705	54.71717711	578	0.008883829	0.000268129	0.008799772	0.000268154
Ding et al (2017)	35_1	Cd	CdCl2	salt	sediment	no	bac	onetime	35	48	1344	7.58	8.22	NA	NA	5	Richness	3429.739	3380.586717	50.65359	17.41951104	5	5	113.2648705	38.95121083	574	-0.014434886	0.000244673	-0.014530671	0.000244697
Ding et al (2017)	35_1	Cd	CdCl2	salt	sediment	no	bac	onetime	35	49	168	7.58	8.22	NA	NA	5	Richness	3475.49	3370.385209	37.5817	24.05551525	5	5	84.03523591	53.78976733	571	-0.030708433	0.00016787	-0.030741427	0.000167878
Ding et al (2017)	35_1	Cd	CdCl2	salt	sediment	no	bac	onetime	35	49	168	7.58	8.22	NA	NA	25	Richness	3475.49	3317.522851	37.5817	17.41951104	5	5	84.03523591	38.95121083	575	-0.046517101	0.000144499	-0.04656178	0.000144506
Ding et al (2017)	35_1	Cd	CdCl2	salt	sediment	no	bac	onetime	35	50	336	7.58	8.22	NA	NA	25	Richness	3509.804	3404.699371	37.5817	23.22601472	5	5	84.03523591	51.93494777	576	-0.03040355	0.00016119	-0.030437609	0.000161197
Ding et al (2017)	35_1	Cd	CdCl2	salt	sediment	no	bac	onetime	35	50	336	7.58	8.22	NA	NA	5	Richness	3509.804	3413.973469	37.5817	21.98176393	5	5	84.03523591	49.15271842	572	-0.027683342	0.000156111	-0.02771994	0.000156119
Ding et al (2017)	35_1	Cd	CdCl2	salt	sediment	no	bac	onetime	35	51	672	7.58	8.22	NA	NA	5	Shannon-Wiener	10.29398	10.43771626	0.034337	0.013927067	5	5	0.076779866	0.031141869	581	0.013866551	1.29E-05	0.013861878	1.29E-05
Ding et al (2017)	35_1	Cd	CdCl2	salt	sediment	no	bac	onetime	35	51	672	7.58	8.22	NA	NA	25	Shannon-Wiener	10.29398	10.3733564	0.034337	0.011141654	5	5	0.076779866	0.024913495	585	0.007681376	1.23E-05	0.00767639	1.23E-05
Ding et al (2017)	35_1	Cd	CdCl2	salt	sediment	no	bac	onetime	35	52	1344	7.58	8.22	NA	NA	25	Shannon-Wiener	10.33193	10.36712803	0.056024	0.025532956	5	5	0.125273472	0.057093426	586	0.003400934	3.55E-05	0.003389265	3.55E-05
Ding et al (2017)	35_1	Cd	CdCl2	salt	sediment	no	bac	onetime	35	52	1344	7.58	8.22	NA	NA	5	Shannon-Wiener	10.33193	10.28200692	0.056024	0.020426365	5	5	0.125273472	0.04567474	582	-0.004843633	3.33E-05	-0.004856361	3.33E-05
Ding et al (2017)	35_1	Cd	CdCl2	salt	sediment	no	bac	onetime	35	53	168	7.58	8.22	NA	NA	5	Shannon-Wiener	10.39699	10.29031142	0.036145	0.025068721	5	5	0.080822677	0.056055363	579	-0.010313528	1.80E-05	-0.010316603	1.80E-05
Ding et al (2017)	35_1	Cd	CdCl2	salt	sediment	no	bac	onetime	35	53	168	7.58	8.22	NA	NA	25	Shannon-Wiener	10.39699	10.22491349	0.036145	0.01671248	5	5	0.080822677	0.037370242	583	-0.016689099	1.48E-05	-0.016693807	1.48E-05
Ding et al (2017)	35_1	Cd	CdCl2	salt	sediment	no	bac	onetime	35	54	336	7.58	8.22	NA	NA	25	Shannon-Wiener	10.45301	10.33391003	0.034337	0.026461427	5	5	0.076779866	0.05916955	584	-0.011459251	1.73E-05	-0.011461368	1.73E-05
Ding et al (2017)	35_1	Cd	CdCl2	salt	sediment	no	bac	onetime	35	54	336	7.58	8.22	NA	NA	5	Shannon-Wiener	10.45301	10.36712803	0.034337	0.01671248	5	5	0.076779866	0.037370242	580	-0.008249941	1.34E-05	-0.008254037	1.34E-05
Asadishad et al (2018)	4_1	Cu	nanoCuO	nano	baresoil	yes	bac	onetime	4	9	2	6.7	3.7	NA	NA	1	Shannon-Wiener	3.923694779	3.848192771	0.079558565	0.081374724	4	4	0.15911713	0.162749448	57	-0.019430128	0.000858297	-0.019412113	0.000858481
Asadishad et al (2018)	4_1	Cu	nanoCuO	nano	baresoil	yes	bac	onetime	4	9	2	6.7	3.7	NA	NA	100	Shannon-Wiener	3.923694779	3.97188755	0.079558565	0.083990401	4	4	0.15911713	0.167980802	58	0.01220768	0.000858297	0.012225694	0.000858481
Asadishad et al (2018)	4_1	Cu	nanoCuO	nano	baresoil	yes	bac	onetime	4	10	720	6.7	3.7	NA	NA	1	Shannon-Wiener	3.403212851	3.43373494	0.069005044	0.072610508	4	4	0.138010088	0.145221017	59	0.008928631	0.000858297	0.008946645	0.000858481
Asadishad et al (2018)	4_1	Cu	nanoCuO	nano	baresoil	yes	bac	onetime	4	10	720	6.7	3.7	NA	NA	100	Shannon-Wiener	3.403212851	3.620080321	0.069005044	0.076551009	4	4	0.138010088	0.153102017	60	0.061776272	0.000858297	0.061794286	0.000858481
Asadishad et al (2018)	4_2	Cu	Cu2+ in HNO3 4%	salt	baresoil	yes	bac	onetime	4	11	2	6.7	3.7	NA	NA	1	Shannon-Wiener	3.923694779	3.94939759	0.079558565	0.083514823	4	4	0.15911713	0.167029647	61	0.006529303	0.000858297	0.006547317	0.000858481
Asadishad et al (2018)	4_2	Cu	Cu2+ in HNO3 4%	salt	baresoil	yes	bac	onetime	4	11	2	6.7	3.7	NA	NA	100	Shannon-Wiener	3.923694779	3.894779116	0.079558565	0.082359849	4	4	0.15911713	0.164719698	62	-0.007396787	0.000858297	-0.007378773	0.000858481
Asadishad et al (2018)	4_2	Cu	Cu2+ in HNO3 4%	salt	baresoil	yes	bac	onetime	4	12	720	6.7	3.7	NA	NA	1	Shannon-Wiener	3.403212851	3.404819277	0.069005044	0.071999051	4	4	0.138010088	0.143998103	63	0.000471921	0.000858297	0.000489935	0.000858481
Asadishad et al (2018)	4_2	Cu	Cu2+ in HNO3 4%	salt	baresoil	yes	bac	onetime	4	12	720	6.7	3.7	NA	NA	100	Shannon-Wiener	3.403212851	3.724497992	0.069005044	0.078759047	4	4	0.138010088	0.157518095	64	0.090212134	0.000858297	0.090230148	0.000858481
Sutcliffe et al (2019)	5_1	Cu	CuSO4	salt	sediment	no	bac	onetime	5	245	2832	7.6	1.9	NA	NA	487	Shannon-Wiener	6.83	6.22	0.03	0.09	4	4	0.06	0.18	68	-0.093554767	0.000228658	-0.093459731	0.00022868
Sutcliffe et al (2019)	5_1	Cu	CuSO4	salt	sediment	no	bac	onetime	5	245	2832	7.6	1.9	NA	NA	59.7	Shannon-Wiener	6.83	6.63	0.03	0.07	4	4	0.06	0.14	66	-0.029719869	0.000130766	-0.02967378	0.000130772
Sutcliffe et al (2019)	5_1	Cu	CuSO4	salt	sediment	no	bac	onetime	5	245	2832	7.6	1.9	NA	NA	45.7	Shannon-Wiener	6.83	6.56	0.03	0.05	4	4	0.06	0.1	65	-0.040334071	7.74E-05	-0.04031467	7.74E-05
Sutcliffe et al (2019)	5_1	Cu	CuSO4	salt	sediment	no	bac	onetime	5	245	2832	7.6	1.9	NA	NA	257	Shannon-Wiener	6.83	6.29	0.03	0.04	4	4	0.06	0.08	67	-0.082363603	5.97E-05	-0.082353029	5.97E-05
Sutcliffe et al (2019)	5_1	Cu	CuSO4	salt	sediment	no	bac	onetime	5	246	2832	7.6	1.9	NA	NA	487	Richness	3095.2	2450.8	128.6	146.4	4	4	257.2	292.8	72	-0.233438023	0.005294595	-0.232516978	0.005302451
Sutcliffe et al (2019)	5_1	Cu	CuSO4	salt	sediment	no	bac	onetime	5	246	2832	7.6	1.9	NA	NA	257	Richness	3095.2	2244	128.6	110.4	4	4	257.2	220.8	71	-0.321592537	0.004146683	-0.321245449	0.004151102
Sutcliffe et al (2019)	5_1	Cu	CuSO4	salt	sediment	no	bac	onetime	5	246	2832	7.6	1.9	NA	NA	59.7	Richness	3095.2	2830.7	128.6	129.6	4	4	257.2	259.2	70	-0.089328494	0.003822403	-0.089143545	0.00382609
Sutcliffe et al (2019)	5_1	Cu	CuSO4	salt	sediment	no	bac	onetime	5	246	2832	7.6	1.9	NA	NA	45.7	Richness	3095.2	3036.8	128.6	78.3	4	4	257.2	156.6	69	-0.019048195	0.002391053	-0.019578921	0.002392764
Zheng et al (2018)	6_1	Cd	CdCl2	salt	baresoil	no	bac	onetime	6	275	720	6.82	2.06	NA	NA	0.3	Shannon-Wiener	9.801751825	9.827810219	0.056666667	0.186690998	3	3	0.098149546	0.323358293	73	0.002655017	0.000394279	0.002818733	0.000394344
Zheng et al (2018)	6_1	Cd	CdCl2	salt	baresoil	no	bac	onetime	6	275	720	6.82	2.06	NA	NA	30	Shannon-Wiener	9.801751825	9.533722628	0.056666667	0.133333333	3	3	0.098149546	0.230940108	75	-0.027725864	0.000229016	-0.027644779	0.000229035
Zheng et al (2018)	6_1	Cd	CdCl2	salt	baresoil	no	bac	onetime	6	275	720	6.82	2.06	NA	NA	3	Shannon-Wiener	9.801751825	9.732384428	0.056666667	0.100060827	3	3	0.098149546	0.173310437	74	-0.007102202	0.000139127	-0.007066062	0.000139133
Zheng et al (2018)	6_1	Cd	CdCl2	salt	baresoil	no	bac	onetime	6	276	720	6.82	2.06	NA	NA	0.3	Richness	1850.793651	1903.174603	4.761904762	68.78306878	3	3	8.247860988	119.1357698	76	0.027908788	0.001312808	0.028558572	0.001313661
Zheng et al (2018)	6_1	Cd	CdCl2	salt	baresoil	no	bac	onetime	6	276	720	6.82	2.06	NA	NA	3	Richness	1850.793651	1850.26455	4.761904762	37.03703704	3	3	8.247860988	64.15002991	77	-0.000285919	0.000407306	-8.89E-05	0.000407387
Zheng et al (2018)	6_1	Cd	CdCl2	salt	baresoil	no	bac	onetime	6	276	720	6.82	2.06	NA	NA	30	Richness	1850.793651	1784.126984	4.761904762	23.80952381	3	3	8.247860988	41.23930494	78	-0.036685336	0.000184714	-0.036599599	0.00018473
Zheng et al (2018)	6_2	Cd	CdCl2	salt	baresoil	no	fun	onetime	6	277	720	6.82	2.06	NA	NA	30	Shannon-Wiener	3.844184915	3.819489051	0.2	0.416666667	3	3	0.346410162	0.721687836	81	-0.006444937	0.014607319	-0.001848048	0.014681794
Zheng et al (2018)	6_2	Cd	CdCl2	salt	baresoil	no	fun	onetime	6	277	720	6.82	2.06	NA	NA	0.3	Shannon-Wiener	3.844184915	3.066812652	0.2	0.266727494	3	3	0.346410162	0.461985571	79	-0.225922797	0.010270937	-0.223494099	0.010303209
Zheng et al (2018)	6_2	Cd	CdCl2	salt	baresoil	no	fun	onetime	6	277	720	6.82	2.06	NA	NA	3	Shannon-Wiener	3.844184915	3.601484185	0.2	0.066605839	3	3	0.346410162	0.115364698	80	-0.065215561	0.003048799	-0.066397932	0.00305252
Zheng et al (2018)	6_2	Cd	CdCl2	salt	baresoil	no	fun	onetime	6	278	720	6.82	2.06	NA	NA	0.3	Richness	58.84444444	41.06666667	5.296296296	5.481481481	3	3	9.173454277	9.494204427	82	-0.359700665	0.025917185	-0.354842979	0.026108707
Zheng et al (2018)	6_2	Cd	CdCl2	salt	baresoil	no	fun	onetime	6	278	720	6.82	2.06	NA	NA	30	Richness	58.84444444	53.77037037	5.296296296	4.62962963	3	3	9.173454277	8.018753739	84	-0.090174848	0.015514119	-0.090518695	0.015574409
Zheng et al (2018)	6_2	Cd	CdCl2	salt	baresoil	no	fun	onetime	6	278	720	6.82	2.06	NA	NA	3	Richness	58.84444444	55.51111111	5.296296296	1.777777778	3	3	9.173454277	3.079201436	83	-0.058314226	0.009126547	-0.061851859	0.009159885
Carley et al (2020)	7_1	Cu	nanoCu(OH)2	nano	sediment	no	bac	repeated	7	21	4632	5.8	4	358.72	NA	NA	Richness	1494.074074	1472.592593	74.81481481	36.2962963	6	6	183.2581215	88.90740548	85	-0.014482151	0.003114961	-0.015432113	0.003118289
Carley et al (2020)	7_1	Cu	nanoCu(OH)2	nano	sediment	no	bac	repeated	7	22	6456	5.8	4	461.48	NA	NA	Richness	1340	1382.962963	145.9259259	7.407407407	6	6	357.4440588	18.14436847	86	0.031558658	0.011887887	0.025643404	0.011958207
Carley et al (2020)	7_2	Cu	nanoCu(OH)2	nano	soilplant	no	bac	repeated	7	23	360	5.8	4	0.023	NA	NA	Richness	1397.792494	1470.640177	46.35761589	37.52759382	6	6	113.5525046	91.92345613	87	0.050803598	0.00175107	0.050579224	0.001751887
Carley et al (2020)	7_2	Cu	nanoCu(OH)2	nano	soilplant	no	bac	repeated	7	24	4104	5.8	4	0.067	NA	NA	Richness	1605.298013	1605.298013	16.49497179	14.96198185	6	6	40.40426421	36.64922107	88	0	0.000192452	-9.36E-06	0.000192461
Carley et al (2020)	7_2	Cu	nanoCu(OH)2	nano	soilplant	no	bac	repeated	7	25	8760	5.8	4	0.067	NA	NA	Richness	1415.452539	1492.715232	36.17856267	55.49423596	6	6	88.61901817	135.9325618	89	0.05314747	0.002035407	0.053511874	0.002036575
Carley et al (2020)	7_3	Cu	nanoCu(OH)2	nano	sediment	yes	bac	repeated	7	26	4632	5.8	4	358.72	NA	NA	Richness	1389.62963	1294.814815	76.2962963	149.6296296	6	6	186.8869952	366.516243	90	-0.070669573	0.016368717	-0.06549967	0.016462428
Carley et al (2020)	7_3	Cu	nanoCu(OH)2	nano	sediment	yes	bac	repeated	7	27	6456	5.8	4	461.48	NA	NA	Richness	1425.185185	1393.333333	18.51851852	24.44444444	6	6	45.36092116	59.87641593	91	-0.022602802	0.000476625	-0.022533327	0.000476687
Carley et al (2020)	7_4	Cu	nanoCu(OH)2	nano	soilplant	yes	bac	repeated	7	28	360	5.8	4	0.023	NA	NA	Richness	1278.587196	1274.172185	37.52759382	48.56512141	6	6	91.92345613	118.9597668	92	-0.003459014	0.002314227	-0.003163372	0.002315654
Carley et al (2020)	7_4	Cu	nanoCu(OH)2	nano	soilplant	yes	bac	repeated	7	29	4104	5.8	4	0.067	NA	NA	Richness	1505.960265	1472.847682	29.9852833	24.77311749	6	6	73.44864387	60.68149718	93	-0.022233019	0.000679359	-0.02228979	0.000679478
Carley et al (2020)	7_4	Cu	nanoCu(OH)2	nano	soilplant	yes	bac	repeated	7	30	8760	5.8	4	0.067	NA	NA	Richness	1488.300221	1603.090508	46.1123375	9.50453765	6	6	112.9516977	23.28126748	94	0.074298656	0.000995112	0.073836252	0.000995573
Carley et al (2020)	7_5	Cu	nanoCu(OH)2	nano	sediment	no	fun	repeated	7	31	2160	5.8	4	216.82	NA	NA	Richness	191.5625	221.875	27.8125	34.6875	6	6	68.12643347	84.96667545	95	0.146900034	0.045521019	0.148581104	0.046041886
Carley et al (2020)	7_5	Cu	nanoCu(OH)2	nano	sediment	no	fun	repeated	7	32	4632	5.8	4	358.72	NA	NA	Richness	154.0625	183.125	30.625	5.9375	6	6	75.01562337	14.54384535	96	0.172810616	0.04056593	0.153578915	0.041347187
Carley et al (2020)	7_5	Cu	nanoCu(OH)2	nano	sediment	no	fun	repeated	7	33	6456	5.8	4	461.48	NA	NA	Richness	190	225.625	13.4375	13.4375	6	6	32.91501842	32.91501842	97	0.171850257	0.00854885	0.171122843	0.00856765
Carley et al (2020)	7_7	Cu	nanoCu(OH)2	nano	sediment	yes	fun	repeated	7	34	2160	5.8	4	216.82	NA	NA	Richness	215.9375	216.875	4.0625	21.5625	6	6	9.95105208	52.81712258	98	0.004332137	0.010238999	0.009097696	0.010287919
Carley et al (2020)	7_7	Cu	nanoCu(OH)2	nano	sediment	yes	fun	repeated	7	35	4632	5.8	4	358.72	NA	NA	Richness	154.0625	165.625	23.4375	13.4375	6	6	57.40991585	32.91501842	99	0.072367833	0.029725895	0.064087299	0.030015369
Carley et al (2020)	7_7	Cu	nanoCu(OH)2	nano	sediment	yes	fun	repeated	7	36	6456	5.8	4	461.48	NA	NA	Richness	220.625	206.875	10.3125	13.4375	6	6	25.26036297	32.91501842	100	-0.064349682	0.006403945	-0.063332543	0.006415232
Pu et al (2019)	8_1	Cu	CuSO4	salt	soilplant	no	bac	onetime	8	225	1008	6.6	1.2	496	NA	500	Chao1	329.67	269.11	7.718635274	6.571006769	3	3	13.36906846	11.38131758	101	-0.202971936	0.001144395	-0.202947917	0.001144723
Pu et al (2019)	8_1	Cu	CuSO4	salt	soilplant	no	bac	onetime	8	226	1008	6.6	1.2	496	NA	500	Richness	634	510	14.84397963	12.45295029	3	3	25.7105269	21.5691426	103	-0.217638229	0.001144395	-0.21761421	0.001144723
Pu et al (2019)	8_1	Cu	CuSO4	salt	soilplant	no	bac	onetime	8	227	1008	6.6	1.2	496	NA	500	Shannon-Wiener	4.94	3.33	0.115661292	0.08131044	3	3	0.200331235	0.140833813	105	-0.394393027	0.001144395	-0.394369008	0.001144723
Pu et al (2019)	8_1	Cu	CuSO4	salt	soilplant	no	bac	onetime	8	228	1008	6.6	1.2	496	NA	500	Simpson	0.99	0.88	0.023179085	0.021487444	3	3	0.040147353	0.037217344	107	-0.117783036	0.001144395	-0.117759017	0.001144723
Pu et al (2019)	8_2	Cu	nanoCuO	nano	soilplant	no	bac	onetime	8	229	1008	6.6	1.2	517	NA	500	Chao1	329.67	317.67	7.718635274	7.756722976	3	3	13.36906846	13.4350383	102	-0.037079046	0.001144395	-0.037055027	0.001144723
Pu et al (2019)	8_2	Cu	nanoCuO	nano	soilplant	no	bac	onetime	8	230	1008	6.6	1.2	517	NA	500	Richness	634	604	14.84397963	14.74819995	3	3	25.7105269	25.54463163	104	-0.048474757	0.001144395	-0.048450738	0.001144723
Pu et al (2019)	8_2	Cu	nanoCuO	nano	soilplant	no	bac	onetime	8	231	1008	6.6	1.2	517	NA	500	Shannon-Wiener	4.94	4.69	0.115661292	0.114518308	3	3	0.200331235	0.198351527	106	-0.051932749	0.001144395	-0.05190873	0.001144723
Pu et al (2019)	8_2	Cu	nanoCuO	nano	soilplant	no	bac	onetime	8	232	1008	6.6	1.2	517	NA	500	Simpson	0.99	0.98	0.023179085	0.023929199	3	3	0.040147353	0.041446588	108	-0.010152371	0.001144395	-0.010128352	0.001144723
Wang et al (2020)	9_1	Cu	biogas residue	salt	soilplant	yes	bac	onetime	9	247	10590	7.42	1.76	28.68	NA	16.18	Chao1	1961	1486	8.475501952	20.18416541	3	3	14.68	34.96	109	-0.277366601	0.000203175	-0.277283694	0.000203192
Wang et al (2020)	9_1	Cu	biogas residue	salt	soilplant	yes	bac	onetime	9	248	10590	7.42	1.76	28.68	NA	16.18	Shannon-Wiener	6.1	5.37	0.027712813	0.06350853	3	3	0.048	0.11	110	-0.127460863	0.000160507	-0.127401249	0.000160517
Wang et al (2020)	9_2	Cu	biogas residue	salt	soilplant	yes	fun	onetime	9	250	10590	7.42	1.76	28.68	NA	16.18	Chao1	121.82	159.02	5.271207958	5.629165125	3	3	9.13	9.75	112	0.266485435	0.003125429	0.266175817	0.003127967
Wang et al (2020)	9_2	Cu	biogas residue	salt	soilplant	yes	fun	onetime	9	251	10590	7.42	1.76	28.68	NA	16.18	Shannon-Wiener	2.05	2.5	0.092376043	0.103923048	3	3	0.16	0.18	113	0.198450939	0.003758537	0.19829967	0.003762092
